# Supplementary material for: Hepatitis virus-associated B cell non-Hodgkin’s lymphoma involves dysregulated epigenetic and RNA-mediated regulatory gene expression and altered snoRNA transcription
Source: Sci Rep. 2026 Jan 10;16:5003. doi: 10.1038/s41598-026-35041-3 (PMC12876061; doi:10.1038/s41598-026-35041-3)
Supplement: Supplementary file 3 — Supplementary Information 3. [file 41598_2026_35041_MOESM3_ESM.xlsx]

## Sheet: BNHL vs HBV
Supplemental Table 1a: Differentially Expressed Gene (DEG) List - BNHL vs HBV
DEG = log2(FC) +/-1, padj <0.05
Gene	baseMean	log2FoldChange	lfcSE	stat	pvalue	padj
NOS1AP	5.29532	29.9908	4.90067	6.11973	9.37344e-10	1.13657e-06
PKP3	0.894308	29.9868	4.89119	6.13078	8.74481e-10	1.13657e-06
H3C15	36.5215	28.0849	4.88105	5.75385	8.72312e-09	8.08838e-06
MUC12	1.1203	27.9161	4.90156	5.69534	1.23125e-08	1.07823e-05
PREX2	2.49452	26.158	4.83377	5.41151	6.24939e-08	4.10455e-05
MEF2B	16.4171	23.0425	4.91463	4.68854	2.7516e-06	0.00105789
PRPH2	5.47486	23.0405	4.88557	4.71603	2.40493e-06	0.000972025
FFAR3	21.2173	22.627	3.52698	6.4154	1.40454e-10	2.76746e-07
PRKCG	10.501	22.1039	2.31094	9.56488	1.12337e-21	1.77076e-17
RAB6B	14.2893	22.0182	3.09082	7.12374	1.05036e-12	2.98182e-09
DEFA1B	22.2536	21.6915	4.8813	4.4438	8.83831e-06	0.00253306
OR4F21	22.0636	21.5625	3.90573	5.52074	3.37582e-08	2.41878e-05
PCYT1B	4.91553	21.2931	2.99352	7.11306	1.13499e-12	2.98182e-09
HBG2	28.4316	21.1846	3.95233	5.36002	8.32132e-08	5.24676e-05
ZNF385D	4.13087	20.2396	2.73741	7.3937	1.42798e-13	5.6273e-10
TEX45	1.56593	19.8744	3.82838	5.19134	2.08791e-07	0.000117542
ANKRD18A	1.85133	19.5302	3.79535	5.14581	2.66363e-07	0.000139956
GRIK5	1.59577	19.146	3.06686	6.24287	4.29617e-10	7.5245e-07
LOC643406	1.38932	18.8798	4.89839	3.85429	0.000116067	0.0163542
NOTCH2NLA	13.1552	18.6974	3.24415	5.76343	8.2423e-09	8.08838e-06
ZNF662	0.877728	18.5925	4.94812	3.75748	0.000171633	0.0210364
ATP8B1	2.01311	18.4925	4.9145	3.76285	0.000167985	0.0210364
GOLGA6B	1.91459	18.4208	4.91635	3.74684	0.000179074	0.021129
GRM4	0.751867	18.2883	4.17132	4.3843	1.16358e-05	0.00303412
SPTB	6.39942	18.1213	1.96696	9.21285	3.17586e-20	2.50305e-16
SNORD62B	9.32792	17.8145	4.91384	3.62538	0.000288539	0.030087
VIL1	5.63786	17.5126	2.53035	6.92102	4.48414e-12	1.00977e-08
ZNF625-ZNF20	6.54153	17.4934	4.9345	3.54511	0.000392449	0.0361765
IL1A	18.4463	17.3631	4.49787	3.86028	0.000113257	0.0162297
TAPBP	7.24735	17.025	4.92115	3.45956	0.000541063	0.0424317
H2AB1	3.06574	16.8183	4.92618	3.41406	0.000640025	0.0471435
SLC6A13	1.94207	16.2691	2.91866	5.57415	2.48743e-08	1.86712e-05
SLC25A52	1.2808	16.0244	4.45892	3.59379	0.000325908	0.0321081
HORMAD2-AS1	1.4854	15.7345	3.86425	4.07183	4.66462e-05	0.00845153
MEIS2	8.484	6.90567	1.95035	3.54074	0.000399006	0.0364691
LTBP1	85.2759	6.83897	1.64096	4.16766	3.07748e-05	0.00646805
MEIS1	16.5416	5.88661	1.71208	3.43827	0.000585433	0.0445843
RAB27B	41.5657	5.56587	1.23801	4.49583	6.92996e-06	0.00212822
PF4V1	20.4192	5.2476	1.48588	3.53163	0.000413005	0.0372011
GP1BA	43.7867	4.82266	1.36895	3.52288	0.000426878	0.0376939
ASAP2	19.7969	4.67939	1.33444	3.50663	0.000453825	0.039091
NR4A3	60.9167	4.63274	1.17778	3.93346	8.37304e-05	0.0133317
PTPN13	11.0394	4.6238	1.32961	3.47757	0.000505983	0.0410005
PPBP	1366.92	4.56352	1.07014	4.26443	2.00409e-05	0.00478643
TREML1	27.9279	4.41984	1.30248	3.3934	0.000690304	0.0490147
SPARC	156.252	4.1458	1.0134	4.09096	4.29583e-05	0.0079992
ITGA2B	167.591	3.80593	1.09615	3.4721	0.000516413	0.0411512
CAVIN2	163.111	3.74666	1.01811	3.68002	0.000233212	0.0253525
PF4	186.057	3.74579	1.10522	3.3892	0.000700978	0.0493282
SGK1	758.647	3.65152	0.899272	4.06053	4.89624e-05	0.00877038
MYOM2	159.305	3.59018	0.726579	4.94122	7.76362e-07	0.000382431
GUCY1B1	40.7962	3.56899	0.950354	3.75543	0.000173041	0.0210364
ATF3	52.144	3.46969	0.985209	3.52178	0.000428661	0.0376939
NR4A1	408.547	3.40604	0.880029	3.87038	0.000108667	0.0158876
PRKAR2B	135.618	3.02714	0.844612	3.58406	0.000338293	0.0331212
YES1	33.6429	2.99447	0.881321	3.3977	0.00067954	0.0490147
CD226	144.343	2.92616	0.697733	4.1938	2.74316e-05	0.00621153
DUSP5	228.855	2.72	0.704278	3.86211	0.000112413	0.0162297
NR4A2	2143.25	2.70385	0.789518	3.42468	0.000615513	0.0459826
LMNA	497.48	2.604	0.572766	4.54637	5.45797e-06	0.00179238
SIK1	2317.11	2.58086	0.659152	3.91543	9.02439e-05	0.0140843
MGLL	35.4548	2.5704	0.613279	4.19124	2.77428e-05	0.00621153
PER1	580.817	2.45977	0.712048	3.4545	0.000551324	0.0429408
EGR2	419.971	2.29652	0.606047	3.78934	0.000151048	0.0196775
DUSP8	64.9079	2.27236	0.613422	3.7044	0.000211895	0.0237582
TIAM2	350.788	2.05501	0.510086	4.02876	5.60719e-05	0.00960718
CDKN1A	813.672	1.98266	0.529262	3.74609	0.000179616	0.021129
KLF10	925.584	1.94834	0.422896	4.60713	4.08257e-06	0.00143008
NFKBID	1179.53	1.9094	0.462994	4.12402	3.72312e-05	0.00715701
BACH1	3194.61	1.87257	0.52389	3.57435	0.000351092	0.0337455
PCBP2-OT1	142.901	1.82638	0.51156	3.57022	0.000356676	0.0340744
SNHG1	112.602	1.77683	0.473269	3.75438	0.000173773	0.0210364
CELSR3	95.1087	1.7423	0.503554	3.46001	0.000540155	0.0424317
AURKAP1	368.984	1.73284	0.456522	3.79575	0.000147198	0.0194228
ITIH4	164.639	1.72002	0.356487	4.8249	1.40072e-06	0.000630846
AHI1	500.991	1.68708	0.406709	4.14814	3.35194e-05	0.00677393
PDE4D	1615.05	1.61398	0.427334	3.77685	0.000158823	0.0202646
TSPOAP1	210.738	1.59745	0.463013	3.45012	0.000560328	0.0432964
MIR29B2CHG	53.1749	1.59373	0.422077	3.77593	0.000159412	0.0202646
FHL1	291.574	1.52458	0.421456	3.6174	0.000297572	0.0304343
MBOAT1	205.768	1.51372	0.365307	4.14368	3.41778e-05	0.00681956
CSRNP1	1304.91	1.47498	0.405758	3.63513	0.000277843	0.0291976
EXT1	398.994	1.46195	0.353437	4.13639	3.52805e-05	0.00695159
EIF4E3	168.088	1.40214	0.40981	3.42144	0.00062291	0.0463157
SLC7A5P2	1073.76	1.38706	0.287922	4.81748	1.45384e-06	0.00063658
EPHA4	1311.09	1.24862	0.350171	3.56573	0.000362845	0.034455
PPM1L	129.042	1.1769	0.337893	3.48305	0.000495729	0.0410005
ZNF767P	796.18	1.17411	0.252943	4.64181	3.45365e-06	0.00126605
SCARNA17	784.18	1.13502	0.251062	4.52087	6.1585e-06	0.00198115
KLF7	476.882	1.1343	0.265179	4.27748	1.89023e-05	0.00465558
ZNF407	1776.19	1.09062	0.228264	4.77787	1.7716e-06	0.00073489
DENND1B	907.466	1.08036	0.221239	4.88322	1.04365e-06	0.000483856
PRDM2	9354.47	1.06047	0.303641	3.49252	0.000478478	0.0403328
KLF6	19430	1.05863	0.286533	3.69461	0.000220227	0.0242758
IRF1	4170.14	1.05752	0.270837	3.90463	9.4369e-05	0.0144421
ZDHHC23	691.112	1.05493	0.28383	3.71677	0.000201787	0.0230491
MALAT1	552903	1.05338	0.303406	3.47184	0.000516903	0.0411512
BTBD9	835.93	1.04919	0.200642	5.22919	1.70253e-07	9.95952e-05
PMS2P4	549.725	1.03944	0.261186	3.9797	6.90026e-05	0.0113301
ZBTB20	845.348	1.03126	0.247323	4.16969	3.0501e-05	0.00646805
PGBD2	441.971	-1.02263	0.207881	-4.91931	8.68515e-07	0.000414861
PNP	1303.86	-1.05998	0.304672	-3.47906	0.000503167	0.0410005
PCED1B	197.029	-1.10271	0.284141	-3.88084	0.000104095	0.0156271
SIT1	251.015	-1.2421	0.354501	-3.50379	0.000458689	0.0392952
SNORA52	415.642	-1.49453	0.423699	-3.52733	0.000419771	0.037505
NPIPA5	2113.41	-1.49795	0.421568	-3.55328	0.000380464	0.0357344
SCARNA1	533.568	-1.50722	0.42421	-3.55301	0.000380852	0.0357344
FAM50B	39.1119	-1.59134	0.424034	-3.75287	0.000174825	0.0210364
ZSWIM3	87.6406	-1.71521	0.478805	-3.58227	0.000340621	0.0331433
SNORA62	532.244	-1.99752	0.56316	-3.54698	0.000389667	0.0361694
SNORA33	72.1255	-2.28436	0.659901	-3.46168	0.000536823	0.0424317
SNORD21	168.126	-2.63415	0.757195	-3.47883	0.000503602	0.0410005
SNORD116-8	451.422	-2.75615	0.681981	-4.04138	5.31373e-05	0.0093067
SNORD33	1253.61	-3.02616	0.781963	-3.86996	0.000108854	0.0158876
SNORD68	251.626	-3.03182	0.836603	-3.62396	0.000290124	0.030087
SNORD60	47.6258	-3.26828	0.8485	-3.85183	0.000117238	0.0163542
SNORD116-16	776.264	-3.32947	0.88676	-3.75465	0.000173583	0.0210364
SNORD61	25.9668	-4.17203	1.17631	-3.54671	0.000390078	0.0361694
SNORD27	23.2702	-4.44002	1.10346	-4.02371	5.72892e-05	0.00971021
NPIPB6	24.1476	-5.30214	1.4294	-3.70935	0.000207789	0.0235639
GRIK3	8.93369	-6.43558	1.85295	-3.47316	0.000514376	0.0411512
APOD	114.478	-8.4384	2.42697	-3.47692	0.000507207	0.0410005
C14orf132	5.16852	-11.7273	3.35969	-3.4906	0.000481931	0.0404078
TSPAN10	1.7768	-16.0487	3.34471	-4.79824	1.6007e-06	0.000681941
PCDHB18P	5.73034	-17.2959	4.90458	-3.52647	0.000421137	0.037505
JMJD1C-AS1	0.553477	-17.304	4.91666	-3.51947	0.000432412	0.0376939
FAM170A	1.03683	-18.3116	4.33549	-4.22366	2.40371e-05	0.00565517
M1AP	0.934566	-19.3408	4.92502	-3.92706	8.59901e-05	0.0135546
STAC2	1.70834	-19.484	4.85436	-4.0137	5.97741e-05	0.0100236
HTRA3	4.91358	-22.3091	3.74735	-5.95329	2.62809e-09	2.95904e-06
LOC100133331	244.036	-24.6188	2.75542	-8.93469	4.0831e-19	2.1454e-15
PTPRB	14.0626	-24.7574	4.24399	-5.83351	5.42726e-09	5.70333e-06
LYPD8	0.645849	-24.8526	4.86551	-5.1079	3.25752e-07	0.00016564
FAM106A	5.81027	-25.3444	4.84705	-5.22882	1.70594e-07	9.95952e-05
OR4F3	5.33515	-29.8564	4.87031	-6.13029	8.77186e-10	1.13657e-06

## Sheet: BNHL vs HBV-HDV
Supplemental Table 1b: Differentially Expressed Gene (DEG) List - BNHL vs HBV/HDV
DEG = log2(FC) +/-1, padj <0.05
Gene	baseMean	log2FoldChange	lfcSE	stat	pvalue	padj
NPIPA3	12.4549	30	4.81618	6.229	4.6942e-10	1.90192e-06
FRMD5	0.608879	28.6754	4.84716	5.91591	3.30037e-09	8.8439e-06
HS6ST2	0.562042	27.7632	4.84737	5.72747	1.0194e-08	2.34142e-05
PROKR1	0.959462	26.6376	4.83799	5.50592	3.67237e-08	7.38055e-05
CCDC73	0.421532	26.104	4.84826	5.38421	7.27639e-08	0.000129989
LOC101929243	0.414016	25.7806	4.86676	5.29729	1.17535e-07	0.000171794
LINC00552	2.40427	25.3021	4.82999	5.23854	1.6185e-07	0.000214185
NMNAT2	0.843063	25.2613	4.84646	5.21231	1.86503e-07	0.000214185
ZG16	0.843063	25.2613	4.84646	5.21231	1.86503e-07	0.000214185
TAS2R8	0.464809	22.0284	4.85176	4.54029	5.61776e-06	0.00451612
TJP1	1.22972	20.8606	4.83476	4.31471	1.59809e-05	0.0111713
LOC105379176	0.527786	20.1871	4.84915	4.16302	3.14067e-05	0.0201983
AMPD1	0.513989	19.9066	4.87138	4.08643	4.38056e-05	0.0251538
CTD-2201I18.1	0.349105	19.1744	4.85371	3.95046	7.80021e-05	0.0418039
C1QA	19.2714	5.87165	1.43647	4.08755	4.35946e-05	0.0251538
SLC44A5	39.9896	-6.07163	1.31018	-4.63418	3.58359e-06	0.00320094
NPIPB6	24.1476	-6.77823	1.50505	-4.50365	6.67949e-06	0.00511395
TSPAN10	1.7768	-16.3518	3.31574	-4.93157	8.15699e-07	0.000819675
ULK4P2	8.15959	-19.983	4.81575	-4.14951	3.33189e-05	0.0206039
PTPRB	14.0626	-21.8056	4.26951	-5.10729	3.26808e-07	0.000350295
M1AP	0.934566	-22.3028	4.85002	-4.59849	4.25559e-06	0.00360113
LOC100133331	244.036	-22.4923	2.75628	-8.16038	3.33968e-16	5.36954e-12
LYPD8	0.645849	-23.1747	4.84936	-4.77891	1.76252e-06	0.00166693
RNF17	7.7794	-25.7989	4.81858	-5.35404	8.60102e-08	0.000138287
CTAG2	5.12472	-30	4.84424	-6.19292	5.90597e-10	1.90192e-06
FAM90A26	3.81551	-30	4.84442	-6.19269	5.91467e-10	1.90192e-06
OR4F3	5.33515	-30	4.84303	-6.19447	5.84832e-10	1.90192e-06

## Sheet: BNHL vs HD
Supplemental Table 1c: Differentially Expressed Gene (DEG) List - BNHL vs HD
DEG = log2(FC) +/-1, padj <0.05
Gene	baseMean	log2FoldChange	lfcSE	stat	pvalue	padj
PPIAP30	82.9741	3.39056	0.806573	4.20367	2.62627e-05	0.000585591
SPTBN2	52.9873	2.48404	0.934166	2.6591	0.00783505	0.0421265
GTF2IP20	296.504	2.4418	0.606246	4.02774	5.63146e-05	0.00103877
KCNMB3	66.9522	2.37616	0.646492	3.67547	0.000237416	0.00316255
ZNF865	88.6513	2.18355	0.439433	4.96902	6.72912e-07	3.24166e-05
TCF7	587.022	2.17199	0.511502	4.2463	2.17325e-05	0.000509507
ZC3H11B	48.2713	2.13104	0.706261	3.01735	0.00254995	0.0188786
HSPA2	127.713	2.12015	0.785759	2.69822	0.00697108	0.0388067
KLF5	69.4606	2.03795	0.600354	3.39458	0.000687336	0.00690308
DUSP8	64.9079	2.02996	0.570203	3.56006	0.000370764	0.0043903
MYBPC2	52.497	1.99775	0.697794	2.86295	0.00419719	0.0269018
LOC100129034	348.907	1.99478	0.384078	5.1937	2.06156e-07	1.34256e-05
ZNF628	179.997	1.98956	0.375801	5.29419	1.19542e-07	8.79817e-06
HIVEP3	341.518	1.96795	0.442307	4.44929	8.61552e-06	0.000243875
SPECC1L	1267.1	1.93181	0.337023	5.73199	9.92617e-09	1.32558e-06
ARHGEF5	1389.32	1.92427	0.381006	5.0505	4.40647e-07	2.37185e-05
HIPK2	2858.72	1.90624	0.361325	5.2757	1.32249e-07	9.49134e-06
EPPK1	57.1905	1.86453	0.698768	2.66831	0.0076234	0.0414571
PCDHGA9	69.0107	1.83588	0.619724	2.96242	0.00305234	0.0214968
TSHZ1	278.808	1.8246	0.33688	5.41618	6.08854e-08	5.3086e-06
L1CAM	269.441	1.81198	0.525657	3.44707	0.000566694	0.00598525
TRERF1	331.603	1.8061	0.464062	3.89194	9.94439e-05	0.00161157
HNRNPUL2	1355.67	1.74831	0.355222	4.92174	8.57771e-07	3.91752e-05
HIVEP1	2431.07	1.71313	0.289464	5.91828	3.25329e-09	5.44797e-07
PPAN-P2RY11	101.843	1.70992	0.661255	2.58587	0.00971325	0.0495833
PRR12	2046.06	1.6934	0.360058	4.70313	2.56203e-06	9.45085e-05
CORO2B	463.003	1.69302	0.567054	2.98564	0.00282982	0.0203885
KIAA0319	81.3015	1.67125	0.578438	2.88925	0.00386168	0.0254121
TCF20	3169.46	1.66066	0.254049	6.53676	6.28654e-11	3.31615e-08
ZMIZ1	938.486	1.65934	0.42281	3.92455	8.68911e-05	0.00143459
SYNPO	3466.9	1.65086	0.37625	4.38767	1.14573e-05	0.000309143
C3orf62	70.7574	1.63385	0.486346	3.35944	0.000781001	0.00760809
ATN1	879.75	1.61513	0.306565	5.26847	1.37562e-07	9.80596e-06
BICRA	308.889	1.61156	0.392787	4.10289	4.08015e-05	0.00081218
C15orf39	553.849	1.60887	0.310953	5.17398	2.29158e-07	1.46402e-05
KMT2A	11419.7	1.60844	0.264559	6.0797	1.20407e-09	2.75682e-07
SLC4A5	122.593	1.59585	0.352076	4.53268	5.82395e-06	0.000180714
AHNAK	204665	1.55175	0.28264	5.49021	4.01455e-08	3.97232e-06
CASZ1	464.224	1.55096	0.333751	4.64706	3.36694e-06	0.00011804
ARMCX4	65.8712	1.54979	0.400249	3.87206	0.000107921	0.00171213
LARP1	4412.87	1.54799	0.227402	6.8073	9.94446e-12	9.53764e-09
CIZ1	959.585	1.53957	0.297846	5.16902	2.35329e-07	1.48551e-05
CMIP	2116.56	1.53165	0.280357	5.46322	4.67565e-08	4.32702e-06
SETD1B	2351.63	1.52516	0.304154	5.01444	5.31887e-07	2.71083e-05
CNOT3	935.054	1.52498	0.251625	6.06052	1.35684e-09	2.92136e-07
LRRC37A	4197.38	1.51944	0.485575	3.12916	0.00175308	0.0140968
ZNF358	147.332	1.51165	0.337915	4.47344	7.69701e-06	0.000223086
MBD6	430.591	1.48914	0.24839	5.99517	2.03277e-09	4.04636e-07
CAST	8360.02	1.48399	0.250205	5.9311	3.00904e-09	5.26317e-07
IGFBP4	54.6343	1.48242	0.51645	2.87041	0.00409935	0.0264677
LRP5	439.414	1.48134	0.416186	3.55932	0.000371814	0.00439757
ZNF296	247.198	1.48022	0.391872	3.7773	0.000158535	0.00227557
FOXRED2	56.6255	1.47768	0.443279	3.33351	0.000857574	0.0081729
FOXK1	504.355	1.47592	0.196665	7.50476	6.15421e-14	1.62317e-10
ENG	186.137	1.47583	0.493429	2.99096	0.00278106	0.0201236
TNRC6B	6071.16	1.47492	0.237089	6.22096	4.94136e-10	1.44809e-07
ZYX	631.465	1.46874	0.30839	4.76262	1.91093e-06	7.43925e-05
BRD4	4670.18	1.46475	0.245103	5.97608	2.28575e-09	4.46567e-07
HCFC1	3198.11	1.46089	0.266562	5.48051	4.2409e-08	4.08963e-06
CAPS	98.8574	1.45918	0.466135	3.13038	0.00174581	0.0140598
SORBS3	134.272	1.44947	0.410024	3.53508	0.000407649	0.00470536
SAMD12	98.0715	1.44712	0.538665	2.68648	0.00722086	0.0398015
SPTAN1	26193.8	1.44096	0.262113	5.49746	3.85307e-08	3.87142e-06
TRIO	9449.78	1.43912	0.222736	6.4611	1.03942e-10	4.56912e-08
TET3	1317.48	1.43809	0.204172	7.04352	1.87442e-12	3.29585e-09
NFE2L1	1401.95	1.43662	0.199786	7.19076	6.4431e-13	1.35949e-09
FLNA	31087.5	1.42852	0.297693	4.79862	1.59763e-06	6.40876e-05
LACC1	58.8436	1.42746	0.517522	2.75826	0.00581097	0.0342948
IRS2	1087.93	1.41957	0.37414	3.79423	0.000148105	0.00216714
NAV1	141.63	1.41161	0.419516	3.36486	0.00076583	0.00750884
LOC729218	1585.95	1.41051	0.343212	4.10973	3.9613e-05	0.000791191
ATXN2L	4030.54	1.40678	0.224827	6.25716	3.92044e-10	1.21649e-07
GPATCH8	3851.66	1.40598	0.249681	5.63111	1.79054e-08	2.16707e-06
PRDM2	9354.47	1.4032	0.285306	4.91823	8.73321e-07	3.94255e-05
PALM2AKAP2	3284.4	1.39811	0.201301	6.94535	3.77532e-12	4.42551e-09
CLIP2	839.632	1.39764	0.358228	3.90153	9.55875e-05	0.00155865
PRRC2C	15088.5	1.39668	0.213654	6.5371	6.27217e-11	3.31615e-08
BCL9L	1084.28	1.39637	0.365465	3.8208	0.000133021	0.00199627
MAML2	2168.56	1.39609	0.200837	6.95136	3.61787e-12	4.42551e-09
SRRM2	20825.3	1.39336	0.255837	5.44629	5.14322e-08	4.65752e-06
LINC00999	322.708	1.39253	0.525915	2.64783	0.00810107	0.0432741
ZNF646	581.758	1.39174	0.341345	4.07722	4.55765e-05	0.000879766
ZNF512B	225.858	1.38904	0.364357	3.8123	0.000137681	0.00205451
FBRS	1157.55	1.38316	0.22745	6.08114	1.19334e-09	2.75682e-07
POM121	4945.98	1.38202	0.258212	5.35227	8.68566e-08	6.78768e-06
CEP126	177.935	1.37639	0.401584	3.42739	0.000609409	0.00631559
CHD3	2224.36	1.37588	0.313739	4.38543	1.15755e-05	0.000311535
SKI	1368.26	1.37463	0.224541	6.12193	9.2447e-10	2.30623e-07
ARHGAP11A	268.968	1.37019	0.443653	3.08842	0.00201222	0.015598
CDK12	3928.62	1.36765	0.225072	6.07652	1.22816e-09	2.75682e-07
CELSR3	95.1087	1.36219	0.469366	2.90218	0.0037057	0.0246851
GSE1	1370.69	1.36184	0.213971	6.36457	1.95831e-10	7.06159e-08
SPTBN1	15493.1	1.35946	0.261158	5.20551	1.93462e-07	1.30422e-05
WNK1	17610.9	1.35593	0.225752	6.00628	1.89827e-09	3.92681e-07
ZNF608	544.322	1.3545	0.397784	3.40513	0.000661338	0.00671522
RESF1	8470.43	1.35119	0.260068	5.19552	2.04151e-07	1.3417e-05
SYNE2	12076.6	1.35009	0.29053	4.64701	3.36776e-06	0.00011804
TET2	6082.51	1.34893	0.266598	5.0598	4.19692e-07	2.30148e-05
PLEC	22399.1	1.3479	0.29853	4.51511	6.32845e-06	0.000191854
SF3A2	1153.67	1.34653	0.259026	5.19843	2.00975e-07	1.3417e-05
KTN1	3701.19	1.34652	0.196255	6.86109	6.8335e-12	7.20934e-09
ARID1A	9023.52	1.34437	0.245547	5.475	4.37515e-08	4.12123e-06
FXYD5	6576.06	1.34098	0.208369	6.43562	1.22972e-10	4.98983e-08
RIN3	2195.96	1.33951	0.350836	3.81806	0.000134506	0.00200997
TNRC18P1	54.4224	1.33797	0.487985	2.74182	0.00610996	0.0354176
NOL4L	133.48	1.33732	0.37821	3.53593	0.000406343	0.00469542
H2AJ	86.9519	1.33682	0.337591	3.95987	7.4991e-05	0.00129274
PACS1	5901.9	1.33478	0.220096	6.06453	1.32336e-09	2.90864e-07
PLCH2	103.543	1.33409	0.400541	3.33071	0.00086626	0.00822596
CREBBP	18416.9	1.32882	0.237915	5.58524	2.33375e-08	2.67621e-06
POM121C	5226.55	1.3282	0.245928	5.40078	6.63501e-08	5.57309e-06
YLPM1	3905.21	1.32667	0.224072	5.92075	3.20485e-09	5.44797e-07
RNFT2	170.592	1.3224	0.413873	3.19517	0.00139747	0.0118802
PROSER3	100.223	1.32229	0.315238	4.19458	2.73384e-05	0.000599298
SRRM1	5266.81	1.32143	0.207094	6.38079	1.76177e-10	6.63809e-08
PRKCSH	10870.4	1.31976	0.210316	6.27515	3.49289e-10	1.13145e-07
INF2	2314.64	1.31728	0.269483	4.88816	1.01782e-06	4.43719e-05
TAF3	627.33	1.31498	0.343295	3.83047	0.000127901	0.00194432
MICALL1	417.545	1.31388	0.297956	4.40963	1.03549e-05	0.000284491
CAPN15	334.896	1.31244	0.277972	4.72149	2.34128e-06	8.69738e-05
RNPEPL1	1546.37	1.30874	0.26246	4.98646	6.14968e-07	3.00523e-05
MYH9	49270.4	1.30698	0.227087	5.75541	8.64298e-09	1.21578e-06
CELSR2	72.3812	1.30667	0.45342	2.8818	0.00395415	0.0258145
GAB2	670.226	1.30629	0.340733	3.83376	0.000126201	0.00192681
GATAD2A	1217.27	1.30223	0.19695	6.61201	3.79148e-11	2.59108e-08
LRRFIP1	4661.23	1.29998	0.224352	5.79438	6.85753e-09	9.91054e-07
KAT6B	5255.72	1.29941	0.192386	6.75416	1.43668e-11	1.08264e-08
RAI1	731.149	1.29524	0.368493	3.51498	0.000439791	0.00498367
RARA	600.33	1.29036	0.291262	4.43026	9.41215e-06	0.000261311
CIC	2055.26	1.28908	0.275694	4.67576	2.92863e-06	0.000106176
TLN1	15341.7	1.28811	0.281053	4.58314	4.58039e-06	0.000151483
ACTN4	9551.89	1.28741	0.314717	4.09068	4.30112e-05	0.00084187
KSR1	580.182	1.284	0.257503	4.98636	6.15288e-07	3.00523e-05
TTN	37637.6	1.2826	0.366271	3.50177	0.000462186	0.0051544
ARHGAP32	596.301	1.2812	0.440807	2.90649	0.00365513	0.0244836
FMNL1	6132.62	1.28016	0.201868	6.34158	2.27422e-10	7.7397e-08
SH3BP5-AS1	111.357	1.28011	0.47077	2.71918	0.00654434	0.0370799
AAK1	188.486	1.27966	0.460118	2.78115	0.00541673	0.0324327
KMT2D	10502	1.27488	0.28733	4.43698	9.123e-06	0.000255299
PEAK1	1284.61	1.2689	0.24741	5.12874	2.9169e-07	1.7788e-05
CEP350	6808.39	1.26879	0.250417	5.06671	4.04749e-07	2.24417e-05
BCR	1780.5	1.26668	0.340509	3.71997	0.000199244	0.00276582
MTCL1	135.353	1.26579	0.465661	2.71827	0.00656246	0.0371182
NFIC	310.009	1.25831	0.292374	4.30378	1.67909e-05	0.000417792
POU6F1	96.4966	1.25735	0.429856	2.92505	0.00344401	0.0233211
MAP7D1	540.326	1.25501	0.318441	3.94111	8.11062e-05	0.00137127
ZNF414	90.5838	1.25233	0.4728	2.64874	0.00807921	0.0432067
IQCN	799.07	1.25201	0.380908	3.2869	0.00101295	0.00930085
MBD5	1593.28	1.25035	0.248935	5.02279	5.0926e-07	2.62083e-05
NIN	9887.47	1.2474	0.226122	5.51651	3.45803e-08	3.6121e-06
SDK2	713.994	1.24609	0.459693	2.71069	0.00671435	0.0377996
MLLT1	285.88	1.24543	0.291391	4.27408	1.91927e-05	0.000463348
PPP1R18	53.2791	1.24027	0.427508	2.90117	0.00371773	0.0247302
WASHC2A	14854.6	1.23983	0.191546	6.47276	9.62304e-11	4.41405e-08
MAST2	439.319	1.23891	0.237618	5.21386	1.84948e-07	1.25884e-05
AKAP13	17915.7	1.23878	0.226139	5.47795	4.30284e-08	4.08963e-06
TTC28	304.277	1.23654	0.47492	2.60368	0.00922281	0.047673
SETD1A	1272.65	1.23491	0.291621	4.23464	2.28918e-05	0.000530788
SMARCA4	3563.17	1.23418	0.284457	4.33874	1.43299e-05	0.000368796
SIPA1L3	4127.98	1.2326	0.306134	4.02634	5.66518e-05	0.00103877
NCOA6	1484.57	1.23189	0.247967	4.96795	6.76635e-07	3.24477e-05
DYNC1H1	28041	1.2289	0.228093	5.38771	7.13604e-08	5.79722e-06
TGFB1	2217.23	1.21695	0.226236	5.37912	7.48501e-08	5.98234e-06
WASHC2C	17936	1.21269	0.217664	5.5714	2.52704e-08	2.8362e-06
ZNF70	170.693	1.21192	0.350044	3.4622	0.000535783	0.00577376
PHF2	1020.6	1.20628	0.308241	3.91343	9.09946e-05	0.00149067
ZFP36L2	6379.33	1.20628	0.315354	3.82515	0.000130691	0.00197251
LINC01000	5043.63	1.20458	0.304585	3.95484	7.65868e-05	0.00131381
TASOR2	2816.42	1.20428	0.207011	5.81749	5.97394e-09	9.2684e-07
ASAP1	2282	1.20334	0.217258	5.53875	3.04643e-08	3.27958e-06
ODF2	1304.24	1.20212	0.271165	4.43318	9.28547e-06	0.000258474
BOD1L1	5176.87	1.20142	0.214475	5.60165	2.12325e-08	2.51689e-06
WIZ	319.377	1.20117	0.293589	4.09134	4.28892e-05	0.000841043
MINK1	1815.53	1.19975	0.230504	5.20491	1.94088e-07	1.30422e-05
SELENON	348.439	1.19956	0.255978	4.6862	2.78322e-06	0.000101252
FOXP4	793.578	1.19697	0.37352	3.20458	0.0013526	0.0116286
SYNGAP1	1063.34	1.19306	0.397361	3.00245	0.00267813	0.0195938
SCAF1	586.111	1.19293	0.332636	3.5863	0.000335408	0.00406264
TNRC6C	903.886	1.19073	0.257171	4.63009	3.65514e-06	0.000126432
UTRN	22886.3	1.18934	0.224862	5.28919	1.22857e-07	8.87769e-06
ADD2	665.507	1.18614	0.297706	3.98427	6.76888e-05	0.00119818
PRRC2B	5053.21	1.18595	0.249956	4.74463	2.08887e-06	7.89877e-05
CIR1	1170.26	1.18503	0.179668	6.59565	4.23387e-11	2.59108e-08
ZEB1	2325.81	1.18368	0.179461	6.59572	4.23188e-11	2.59108e-08
KMT2E	14283.1	1.18321	0.169929	6.96296	3.33189e-12	4.42551e-09
LRRC8A	382.696	1.18018	0.156345	7.54856	4.40093e-14	1.54766e-10
BCORL1	489.984	1.17974	0.324038	3.64073	0.000271863	0.003485
NBPF12	9598.39	1.17933	0.291833	4.0411	5.32008e-05	0.000996923
EP300	14666.3	1.17704	0.206819	5.69115	1.26188e-08	1.64355e-06
RAPGEF1	6716.03	1.17139	0.22109	5.29823	1.16928e-07	8.74888e-06
CA11	112.625	1.17138	0.330708	3.54204	0.000397052	0.00460319
MLXIP	1376.47	1.17134	0.265686	4.40873	1.03978e-05	0.000284927
BAZ2A	12153.9	1.17079	0.230735	5.07418	3.89165e-07	2.19555e-05
AHDC1	264.454	1.16939	0.430983	2.71331	0.00666141	0.0375617
TRAK1	5041.35	1.16716	0.177131	6.58924	4.4208e-11	2.59108e-08
PLBD2	299.492	1.16618	0.321484	3.62747	0.000286209	0.00361291
ASH1L	8448.51	1.16461	0.172173	6.76415	1.34094e-11	1.08264e-08
ABL2	528.075	1.1639	0.275147	4.2301	2.33587e-05	0.000538372
PPP1R9A	205.554	1.15779	0.439738	2.6329	0.00846581	0.0446348
BRCA2	654.112	1.15747	0.301605	3.83768	0.0001242	0.00190452
BCOR	3620.38	1.15466	0.307072	3.76022	0.000169767	0.00241381
NFATC1	1226.88	1.15343	0.213564	5.40087	6.63192e-08	5.57309e-06
CHERP	956.796	1.14868	0.256431	4.47947	7.48295e-06	0.000220517
PPP1R9B	4751.8	1.14784	0.212667	5.39734	6.76355e-08	5.57464e-06
RUNX3	752.818	1.14595	0.226509	5.0592	4.21029e-07	2.30148e-05
NCOR1	9516.97	1.14543	0.216389	5.29336	1.20089e-07	8.79817e-06
NSRP1	406.44	1.14474	0.225871	5.06814	4.01726e-07	2.24417e-05
TMEM140	71.4445	1.14304	0.390093	2.93017	0.00338775	0.0231782
POLR2A	12060.5	1.14123	0.196505	5.80764	6.33596e-09	9.4147e-07
MPRIP	6370.01	1.14051	0.288813	3.94896	7.84904e-05	0.00133776
EP400	4085.19	1.13947	0.219907	5.18159	2.19999e-07	1.41524e-05
RPS6KA2	236.675	1.13772	0.297901	3.81911	0.000133932	0.00200423
ZNF106	3290.18	1.13729	0.202024	5.62947	1.8076e-08	2.16707e-06
APC	5177.06	1.13455	0.216049	5.25133	1.51007e-07	1.06921e-05
LINC00265	273.879	1.13389	0.437656	2.59081	0.00957491	0.0490842
TAF15	5499.61	1.13374	0.219376	5.16805	2.36554e-07	1.48551e-05
GOLGA2	549.767	1.13372	0.224891	5.04121	4.62607e-07	2.45251e-05
SPEN	4854.89	1.13255	0.25091	4.51377	6.36856e-06	0.000192517
VEGFB	614.2	1.13224	0.197986	5.7188	1.07278e-08	1.41473e-06
PRPF4B	4295.52	1.13162	0.19139	5.91265	3.36651e-09	5.54947e-07
CRTC3	2396.2	1.12913	0.20205	5.58835	2.29234e-08	2.67621e-06
ICE1	2336.43	1.12852	0.20513	5.50149	3.7659e-08	3.85439e-06
CCDC141	3034.71	1.12706	0.326963	3.44704	0.000566755	0.00598525
PRR14L	2420.79	1.12699	0.229157	4.91797	8.74461e-07	3.94255e-05
MIDN	337.458	1.12625	0.313528	3.59217	0.000327933	0.00399503
LRRC37B	779.843	1.1237	0.263675	4.26168	2.02896e-05	0.000482107
GVINP1	2018.3	1.12239	0.324871	3.45488	0.000550539	0.00589664
PHACTR4	1109.44	1.12221	0.231887	4.83946	1.30195e-06	5.32389e-05
DNAH1	2304.01	1.1201	0.321763	3.48114	0.000499288	0.0054522
CHD4	10469.7	1.11911	0.20126	5.56051	2.68991e-08	2.98722e-06
BTBD2	1000.57	1.11833	0.189623	5.89767	3.68662e-09	5.893e-07
ERC1	1808.45	1.11715	0.232631	4.80224	1.56903e-06	6.31804e-05
SRGAP2D	1768.53	1.11523	0.331634	3.36284	0.000771447	0.00753589
MRTFB	527.485	1.11522	0.218321	5.10817	3.25295e-07	1.94992e-05
MED15	1887.02	1.11307	0.196003	5.67884	1.35609e-08	1.68314e-06
ALMS1	2375.56	1.11186	0.188146	5.90957	3.43009e-09	5.5673e-07
RTF1	2053.72	1.11095	0.187367	5.92925	3.04316e-09	5.26317e-07
MNT	476.775	1.10941	0.273478	4.05668	4.97742e-05	0.000947866
ITPR3	3684.63	1.1093	0.216431	5.12544	2.96849e-07	1.79986e-05
ATG2A	967.476	1.10744	0.202153	5.47822	4.29637e-08	4.08963e-06
KIAA0556	646.155	1.10293	0.260737	4.23005	2.33641e-05	0.000538372
KIF1C	698.981	1.10235	0.330119	3.33924	0.000840075	0.00807176
IRAK1	2063.53	1.10177	0.191564	5.75142	8.84969e-09	1.22848e-06
DNAJC4	194.115	1.10043	0.334786	3.28696	0.00101276	0.00930085
THBS3	138.423	1.09907	0.315258	3.48626	0.000489822	0.0053606
KMT2C	15336.9	1.09859	0.178356	6.15952	7.29651e-10	1.92445e-07
CUX1	1356.41	1.09786	0.16892	6.49931	8.06905e-11	4.05374e-08
PHF21A	1645.2	1.09725	0.209827	5.22931	1.70141e-07	1.17228e-05
AKAP9	8334.31	1.09709	0.218003	5.03243	4.84289e-07	2.54192e-05
PPARGC1B	206.611	1.09639	0.303731	3.60975	0.00030649	0.00379515
BDP1	4727.37	1.09514	0.202849	5.3988	6.70884e-08	5.57309e-06
NCOA1	2132.85	1.09423	0.203915	5.36614	8.04415e-08	6.38089e-06
AMER1	223.462	1.09403	0.283605	3.85759	0.000114512	0.00178978
STARD9	759.518	1.09362	0.275924	3.9635	7.38591e-05	0.0012774
DAAM1	1478.77	1.09234	0.274347	3.98159	6.8456e-05	0.00120771
UBN1	1197.2	1.09218	0.189025	5.77795	7.56175e-09	1.07806e-06
KIAA0754	227.147	1.08863	0.353397	3.08048	0.00206669	0.0159513
DTX4	485.541	1.08755	0.347949	3.12562	0.00177432	0.014235
YBX3	1706.02	1.08735	0.42112	2.58205	0.00982146	0.0499838
SON	30869.6	1.08697	0.201756	5.38752	7.1435e-08	5.79722e-06
RNF213	43493.1	1.08435	0.280567	3.86484	0.000111162	0.00175326
ARID4A	2917.97	1.07889	0.158838	6.79236	1.10312e-11	9.69824e-09
CHCHD6	85.3579	1.0773	0.396086	2.71987	0.00653068	0.0370224
SH3BP1	1483.85	1.07516	0.195486	5.49992	3.79959e-08	3.85439e-06
MAP4	2964.39	1.07486	0.2578	4.16934	3.0548e-05	0.000648454
CCDC88C	4638.24	1.07408	0.198308	5.4162	6.08794e-08	5.3086e-06
PHLPP1	373.032	1.07392	0.314422	3.41553	0.000636573	0.00651797
HSF1	1139.62	1.07338	0.219904	4.88111	1.0549e-06	4.54253e-05
AKNA	6967.72	1.0733	0.248701	4.31561	1.59163e-05	0.000400756
NOTCH1	3504.18	1.07259	0.29741	3.60643	0.000310437	0.00383502
SP2	632.044	1.07131	0.229309	4.6719	2.98426e-06	0.000107822
FURIN	1037.22	1.07029	0.205955	5.19674	2.02818e-07	1.3417e-05
PARP3	305.519	1.06911	0.281123	3.80301	0.000142946	0.00211216
KIF21B	2518.56	1.06775	0.25298	4.2207	2.43542e-05	0.000556139
CASP8AP2	1544.19	1.0674	0.258866	4.12335	3.73409e-05	0.000763463
MACF1	19482.7	1.06671	0.310881	3.43125	0.000600797	0.0062509
ZBTB20	845.348	1.06591	0.232009	4.59428	4.34237e-06	0.000144517
DLGAP4	664.626	1.06514	0.215631	4.93963	7.82728e-07	3.62183e-05
CLSTN1	3274.43	1.06455	0.258069	4.12508	3.70608e-05	0.000760683
RSPH3	80.4856	1.06448	0.405434	2.62554	0.00865124	0.0454309
INTS1	1900.62	1.06322	0.252061	4.21811	2.4636e-05	0.000558945
SLK	1408.49	1.06314	0.218303	4.87002	1.11589e-06	4.71151e-05
SMG6	1176.83	1.06278	0.165053	6.439	1.2026e-10	4.98983e-08
THRAP3	4994.12	1.06273	0.185372	5.73293	9.87117e-09	1.32558e-06
CC2D1A	374.705	1.06173	0.250036	4.24631	2.17324e-05	0.000509507
GPATCH4	313.168	1.06027	0.289065	3.66792	0.000244533	0.00323964
CCDC88B	1749.35	1.05838	0.246528	4.29312	1.7618e-05	0.000432256
ZBED1	1607.39	1.0581	0.216292	4.892	9.98142e-07	4.36946e-05
GTF2F1	1271.14	1.05737	0.20498	5.1584	2.49064e-07	1.53662e-05
PEG10	400.557	1.05717	0.366512	2.88442	0.00392136	0.0256959
ZNF335	729.013	1.05712	0.268921	3.93097	8.46034e-05	0.00140624
CCDC124	462.62	1.05673	0.256645	4.11749	3.83028e-05	0.000777467
MAST3	2926.97	1.05631	0.251373	4.20217	2.64373e-05	0.000585953
SIPA1	4118.35	1.05612	0.210913	5.0074	5.51696e-07	2.79827e-05
CAMTA2	850.321	1.0556	0.272358	3.87579	0.000106279	0.00169885
NCOR2	1775.51	1.05556	0.252848	4.17469	2.98398e-05	0.000635979
ARID1B	6750.74	1.0547	0.20926	5.04015	4.65164e-07	2.45374e-05
ZNF319	118.095	1.0547	0.287393	3.66989	0.000242658	0.00322424
NIPBL	10955.9	1.05405	0.181449	5.80908	6.28163e-09	9.4147e-07
PHC1	1743.82	1.05379	0.308155	3.41968	0.000626956	0.00644049
TBC1D9B	2101.33	1.05279	0.250625	4.20066	2.66141e-05	0.000587404
NPIPB5	11387.9	1.05222	0.381739	2.75637	0.00584465	0.0343899
AP5B1	174.739	1.05011	0.198258	5.29667	1.17933e-07	8.76195e-06
ANKS1A	613.506	1.04921	0.241441	4.3456	1.38893e-05	0.000360031
CLIP1	1917.56	1.04831	0.256999	4.07905	4.52203e-05	0.000875366
ADCY9	139.893	1.04779	0.329356	3.18134	0.00146596	0.0123332
GOLGB1	2225.08	1.0474	0.224357	4.66846	3.03464e-06	0.000109268
LUZP1	242.033	1.04713	0.343647	3.0471	0.00231058	0.0175119
NOP53	11878.4	1.04689	0.214803	4.87371	1.09524e-06	4.65917e-05
TNRC6A	2586.47	1.0467	0.184163	5.68359	1.319e-08	1.67656e-06
ARHGEF11	207.898	1.04644	0.333463	3.13811	0.00170043	0.0138209
ZHX3	251.251	1.04532	0.380727	2.74559	0.00604029	0.0351683
SFSWAP	2007.64	1.04519	0.229666	4.5509	5.34177e-06	0.000169746
PCNT	3644.43	1.0446	0.275417	3.7928	0.000148957	0.00217357
MYO5A	6591.48	1.0445	0.210318	4.9663	6.82428e-07	3.25774e-05
PKD1	4125.56	1.04449	0.21551	4.84659	1.25599e-06	5.17604e-05
CCDC120	52.3835	1.04436	0.380847	2.74221	0.0061028	0.0353955
CCZ1P-OR7E38P	334.519	1.04367	0.354193	2.94661	0.00321282	0.0222848
SRCAP	8456.79	1.0414	0.229899	4.52984	5.90294e-06	0.000181857
SAP130	767.544	1.04122	0.216208	4.81583	1.46586e-06	5.94802e-05
MAP3K10	150.653	1.04104	0.289284	3.59869	0.000319825	0.00391433
TRRAP	9719.64	1.03925	0.195755	5.30892	1.10275e-07	8.36981e-06
USP42	506.435	1.03862	0.259055	4.00928	6.0903e-05	0.00109088
SAFB	5413.29	1.03815	0.185862	5.58558	2.32922e-08	2.67621e-06
SH3KBP1	3406.36	1.03795	0.205674	5.04657	4.49807e-07	2.40887e-05
PRR14	305.529	1.03716	0.285956	3.627	0.000286735	0.00361416
SLC25A23	173.741	1.03692	0.328436	3.15716	0.00159313	0.0131824
TAOK3	2860.17	1.03401	0.211877	4.88023	1.05961e-06	4.54426e-05
ABCA2	538.061	1.03268	0.244133	4.22997	2.3372e-05	0.000538372
HIC2	83.9585	1.03138	0.393499	2.62103	0.00876634	0.0459032
TCOF1	2944.93	1.03125	0.266938	3.86325	0.000111889	0.00176183
ROCK2	1320.35	1.03047	0.227708	4.5254	6.02815e-06	0.000183806
MAZ	3577.72	1.03028	0.181746	5.66879	1.43808e-08	1.76415e-06
RSF1	3430.68	1.03025	0.166829	6.17545	6.5975e-10	1.88118e-07
ZFP30	190.73	1.02937	0.292544	3.5187	0.000433661	0.00494067
ARHGAP31	2070.53	1.0286	0.388296	2.649	0.00807304	0.0432067
VAMP1	289.667	1.02848	0.378258	2.71898	0.0065483	0.0370824
EPN1	1256.91	1.02814	0.176849	5.81364	6.11285e-09	9.34645e-07
BBX	4324.25	1.02773	0.166794	6.16167	7.19831e-10	1.92445e-07
HNRNPUL2-BSCL2	3925.15	1.02752	0.211857	4.85009	1.23408e-06	5.12582e-05
ATAD5	219.698	1.02596	0.290802	3.52802	0.000418676	0.00480112
ZZEF1	4773.92	1.0224	0.208488	4.90391	9.39459e-07	4.19476e-05
EML6	1059.36	1.02148	0.341842	2.98816	0.00280663	0.0202669
USF3	4998.29	1.02138	0.194873	5.24124	1.59499e-07	1.12181e-05
RREB1	1051.84	1.02116	0.165693	6.16295	7.14007e-10	1.92445e-07
TNRC18	1247.36	1.02019	0.361741	2.82024	0.00479884	0.0298337
HIVEP2	3277.78	1.02012	0.185827	5.48958	4.0288e-08	3.97232e-06
TTYH3	282.439	1.01893	0.302498	3.36837	0.000756136	0.0074484
NR1D1	200.373	1.01865	0.345458	2.94869	0.00319119	0.0221886
FOXO4	276.306	1.01765	0.244771	4.15757	3.21646e-05	0.000677319
PPDPF	331.223	1.01689	0.242449	4.19423	2.73803e-05	0.000599298
PPP1R13B	264.504	1.01547	0.232418	4.36917	1.24721e-05	0.000328953
NCKAP5L	120.465	1.01364	0.317049	3.19712	0.00138809	0.011829
OBSCN	1829.65	1.01346	0.294796	3.43784	0.000586385	0.00614335
ZNF236	1405.94	1.01276	0.213166	4.75105	2.02362e-06	7.70727e-05
ABL1	636.524	1.01223	0.227782	4.44386	8.83592e-06	0.000248584
EIF5B	1914.47	1.01206	0.294984	3.43089	0.000601607	0.00625316
ZNF318	4316.11	1.01162	0.349863	2.89149	0.00383425	0.0252567
CEP164	805.469	1.00937	0.266515	3.78729	0.000152298	0.00221446
NPRL3	490.444	1.00869	0.256349	3.93484	8.32539e-05	0.00139332
EIF4G1	6743.46	1.00826	0.21886	4.60689	4.08746e-06	0.000138722
ZBTB4	606.792	1.00814	0.225255	4.47555	7.62151e-06	0.000222734
PREX1	9123.74	1.0065	0.231197	4.35345	1.34012e-05	0.000350825
KMT2B	2092.6	1.00634	0.245345	4.10174	4.1006e-05	0.000814715
GCC2	2994.27	1.00612	0.195274	5.15233	2.57265e-07	1.57799e-05
PHRF1	2115.96	1.00573	0.243889	4.12373	3.72785e-05	0.000763463
TNKS1BP1	189.395	1.00552	0.245592	4.09427	4.23496e-05	0.000833561
MYO9B	7651.77	1.0034	0.241384	4.15687	3.22643e-05	0.000678063
CEP250	1026.11	1.00092	0.329058	3.04179	0.00235177	0.0177096
UBR4	15269.2	1.00073	0.209116	4.78555	1.70523e-06	6.71277e-05
PSMA5	1209.86	-1.00147	0.181603	-5.51463	3.49509e-08	3.61502e-06
HLA-DQA1	53281.1	-1.00401	0.345977	-2.90194	0.00370861	0.0246851
DBR1	555.567	-1.01202	0.199719	-5.06723	4.03649e-07	2.24417e-05
PRICKLE1	1150.29	-1.01223	0.380777	-2.65832	0.00785317	0.0421848
FANCF	1787.31	-1.01423	0.190295	-5.32977	9.83356e-08	7.57256e-06
TP53RK	240.009	-1.01772	0.290102	-3.50813	0.00045127	0.00507558
CKS1B	216.336	-1.01901	0.293816	-3.46819	0.000523984	0.0056756
NAPEPLD	240.734	-1.02008	0.382624	-2.66601	0.00767583	0.0415708
CCR6	1034.56	-1.02231	0.318682	-3.20794	0.00133691	0.0115421
RPL23AP82	431.352	-1.0234	0.337621	-3.03121	0.00243578	0.0182123
TAF1A	284.53	-1.02375	0.357874	-2.86064	0.00422784	0.0270128
TLR10	1872.4	-1.04966	0.304019	-3.45262	0.000555179	0.00592828
CD200R1	649.723	-1.06322	0.382597	-2.77897	0.0054532	0.0325771
BBIP1	141.096	-1.06941	0.40615	-2.63304	0.00846239	0.0446348
BCDIN3D	100.458	-1.06984	0.372501	-2.87205	0.0040782	0.0263957
PEX11B	193.634	-1.07243	0.365242	-2.93623	0.00332229	0.0228638
COQ5	874.542	-1.07406	0.219964	-4.88289	1.04543e-06	4.52018e-05
NFE2L3	74.4642	-1.07806	0.391188	-2.75586	0.00585386	0.0344057
KBTBD7	354.616	-1.08341	0.325553	-3.3279	0.000875047	0.00829183
MRPL58	220.784	-1.08782	0.258834	-4.20278	2.63655e-05	0.000585591
MED31	100.404	-1.09306	0.350037	-3.1227	0.00179197	0.0143331
RMI1	216.293	-1.10133	0.336936	-3.26866	0.00108056	0.00979377
ASF1A	548.936	-1.10601	0.199671	-5.53914	3.03957e-08	3.27958e-06
SIT1	251.015	-1.11481	0.334541	-3.33236	0.000861115	0.00819925
UNG	484.243	-1.12693	0.339686	-3.31755	0.00090811	0.00852363
FSD1L	382.658	-1.13118	0.433966	-2.6066	0.00914451	0.0473611
VKORC1L1	117.817	-1.13412	0.253264	-4.47803	7.53367e-06	0.000221393
TTC30B	301.572	-1.14224	0.317138	-3.6017	0.000316142	0.00388277
KLHL3	64.6818	-1.1502	0.428625	-2.68345	0.00728663	0.0400385
AIG1	94.303	-1.15124	0.389241	-2.95766	0.00309986	0.0217339
DNAAF2	1164.14	-1.15851	0.306065	-3.78519	0.000153591	0.00222581
CDK4	1708.41	-1.16161	0.208484	-5.5717	2.52265e-08	2.8362e-06
TNFSF10	419.47	-1.19342	0.440587	-2.70871	0.00675449	0.0379446
HYLS1	463.252	-1.21031	0.366638	-3.3011	0.000963052	0.00890464
YAE1	110.675	-1.22474	0.329546	-3.71644	0.00020205	0.00279375
TMEM14C	422.001	-1.23937	0.260393	-4.7596	1.9398e-06	7.52385e-05
CD1D	258.27	-1.25676	0.251205	-5.00294	5.64631e-07	2.8366e-05
MINPP1	247.755	-1.28315	0.343497	-3.73556	0.000187301	0.00262072
KLHDC1	174.544	-1.28406	0.287401	-4.46782	7.90202e-06	0.000228401
TPM1	174.693	-1.29319	0.361283	-3.57944	0.000344334	0.0041375
NAT1	95.5015	-1.2958	0.370439	-3.49801	0.000468743	0.00519457
SDR42E1	79.6033	-1.29917	0.4945	-2.62724	0.00860794	0.045226
CD180	4717.53	-1.30143	0.359278	-3.62236	0.000291929	0.00367086
LOC100288203	62.8677	-1.33583	0.399271	-3.34568	0.000820809	0.00790825
ERLIN1	360.689	-1.34882	0.35643	-3.78425	0.000154173	0.00223117
CCR2	212.37	-1.34898	0.445007	-3.03136	0.00243454	0.0182123
RRAS	57.3723	-1.38554	0.513702	-2.69717	0.00699315	0.0388713
RTP4	64.2848	-1.45235	0.392026	-3.70474	0.000211611	0.00289132
MOCS3	87.5233	-1.49546	0.39328	-3.80253	0.000143227	0.00211334
ZNF572	96.3826	-1.52038	0.42192	-3.60349	0.000313977	0.00386067
WNT16	255.049	-1.56682	0.458079	-3.42041	0.00062527	0.00642943
GATM	431.679	-1.67072	0.481207	-3.47194	0.000516719	0.0056197
ENOSF1	74.4315	-1.7137	0.599955	-2.85638	0.00428504	0.0272825
UBE2T	69.2944	-1.72047	0.659336	-2.6094	0.00907023	0.047092
INPP1	69.7244	-1.76664	0.491046	-3.59771	0.000321028	0.0039245
GTSF1	93.0821	-1.77178	0.554765	-3.19375	0.00140436	0.0119195
FADS2	191.636	-1.82721	0.656479	-2.78335	0.00538009	0.0322985
IFIT1	148.374	-2.34226	0.548613	-4.26943	1.95975e-05	0.000470966
TMEM63C	50.1116	-2.55596	0.749987	-3.408	0.000654398	0.00665757
CCL3	697.091	-4.05998	1.31798	-3.08045	0.00206687	0.0159513
IL1B	605.528	-4.20387	1.61618	-2.60111	0.00929216	0.0479368
LOC100133331	244.036	-22.7557	2.61747	-8.69377	3.50611e-18	3.69895e-14

## Sheet: BNHL-B-D vs BNHL
Supplemental Table 1d: Differentially Expressed Gene (DEG) List - BNHL/HBV/HDV vs BNHL
DEG = log2(FC) +/-1, padj <0.05
Gene	baseMean	log2FoldChange	lfcSE	stat	pvalue	padj
PTPRB	14.0626	29.9876	4.91665	6.0992	1.06602e-09	2.4485e-06
M1AP	0.934566	28.4864	5.64286	5.04822	4.45954e-07	0.000597503
ZNF625-ZNF20	6.54153	25.3717	5.62225	4.51273	6.39991e-06	0.00541567
LOC100133331	244.036	23.9709	3.18186	7.53359	4.93646e-14	2.64562e-10
HTRA3	4.91358	18.4922	4.39361	4.20889	2.56632e-05	0.0158697
TSPAN10	1.7768	18.186	3.8296	4.7488	2.04631e-06	0.00235004
LOC100507551	0.771218	-17.2226	4.26225	-4.04072	5.32863e-05	0.0305978
TMEM74B	1.01907	-17.489	3.77261	-4.63577	3.55615e-06	0.00350682
ADORA3	4.36067	-18.1151	3.15407	-5.74339	9.27994e-09	1.86504e-05
PCDHB2	5.19883	-18.47	3.78445	-4.88051	1.05812e-06	0.00130865
AKR1E2	3.20927	-18.9701	2.6336	-7.20312	5.88507e-13	1.8924e-09
C11orf96	8.51606	-20.438	2.75356	-7.42237	1.15043e-13	4.62415e-10
FOXD4L5	8.80572	-20.6962	4.67861	-4.42358	9.70765e-06	0.00743236
PPIAL4E	54.6333	-21.0652	3.9413	-5.34474	9.05491e-08	0.000145585
CCL3L1	514.486	-21.5486	5.07009	-4.25014	2.13632e-05	0.0143116
LIMS3	22.1847	-21.6615	5.24369	-4.13097	3.61238e-05	0.0215111
CXCL8	83.656	-21.7192	2.71764	-7.99192	1.32849e-15	1.20518e-11
ADAMTS1	3.19581	-22.2925	4.16818	-5.34825	8.88109e-08	0.000145585
PPIAL4D	20.5548	-24.0676	5.68334	-4.23476	2.28793e-05	0.0147141
RSPH10B	6.97889	-24.4251	5.71164	-4.27637	1.89968e-05	0.0132796
SNX7	5.91788	-25.1293	5.73431	-4.38228	1.17443e-05	0.00858292
KLB	2.62676	-25.1489	3.15268	-7.97701	1.49916e-15	1.20518e-11
NPIPA2	26.8242	-25.5342	5.68129	-4.49444	6.97542e-06	0.00560754
CTXN1	0.471449	-26.0414	5.70642	-4.56352	5.03028e-06	0.00449316
LDHC	2.97256	-26.2674	5.67684	-4.62712	3.70792e-06	0.00350682
TMEM52	2.94128	-26.6222	5.67752	-4.68906	2.74466e-06	0.00294191
P3H3	2.70928	-29.9943	4.35415	-6.88867	5.63158e-12	1.50907e-08
NPIPA3	12.4549	-30	5.70191	-5.2614	1.42965e-07	0.000208963

## Sheet: BNHL-B-D vs HBV
Supplemental Table 1e: Differentially Expressed Gene (DEG) List - BNHL/HBV/HDV vs HBV
DEG = log2(FC) +/-1, padj <0.05
Gene	baseMean	log2FoldChange	lfcSE	stat	pvalue	padj
ZNF625-ZNF20	6.54153	42.865	5.89755	7.26828	3.64095e-13	1.95131e-09
CXCL11	1.67242	36.7436	5.94995	6.17545	6.59756e-10	1.32595e-06
MEF2B	16.4171	33.9873	5.8969	5.76359	8.23425e-09	1.20355e-05
NPIPA7	21.2197	28.7762	5.95052	4.83591	1.32537e-06	0.000887889
ERVV-2	3.92593	27.5373	5.8534	4.70449	2.54496e-06	0.00141096
PKP3	0.894308	26.6354	6.01301	4.42963	9.43947e-06	0.00410183
MUC12	1.1203	25.9432	5.97576	4.34141	1.41572e-05	0.00598998
NOS1AP	5.29532	25.5577	5.94675	4.29776	1.72536e-05	0.00693508
PREX2	2.49452	24.3016	5.83752	4.163	3.14095e-05	0.0109783
TAPBP	7.24735	23.743	5.89674	4.02647	5.6621e-05	0.0185786
SNORD62B	9.32792	23.0789	5.89603	3.91431	9.06636e-05	0.0247066
HBG2	28.4316	22.4416	4.75107	4.72348	2.31839e-06	0.00136928
IL1A	18.4463	22.1127	5.44306	4.06255	4.85397e-05	0.0162588
DEFA1B	22.2536	21.9578	5.89192	3.72677	0.000193952	0.0472478
FFAR3	21.2173	21.9151	4.22992	5.18097	2.20732e-07	0.000221808
SPTB	6.39942	20.0669	2.21514	9.05898	1.31676e-19	2.11709e-15
PRKCG	10.501	19.9861	2.73797	7.29962	2.88578e-13	1.95131e-09
OR4F21	22.0636	19.7178	4.70143	4.19401	2.74066e-05	0.0100146
PCYT1B	4.91553	18.3419	3.60363	5.08984	3.58362e-07	0.00030325
SLC6A13	1.94207	18.1796	3.39925	5.34813	8.88684e-08	9.5255e-05
RAB6B	14.2893	18.058	3.80977	4.73993	2.13792e-06	0.00136928
VIL1	5.63786	17.76	2.97412	5.97152	2.35048e-09	4.02366e-06
GRIK5	1.59577	17.5715	3.72454	4.71775	2.38462e-06	0.00136928
NOTCH2NLA	13.1552	16.9923	4.00262	4.24528	2.1832e-05	0.00835749
ZNF385D	4.13087	16.1136	3.44983	4.67083	2.99979e-06	0.00160769
SRGAP1	8.23879	8.26022	1.95662	4.22167	2.42497e-05	0.00906715
KIAA1324	105.376	2.83417	0.615454	4.605	4.12466e-06	0.00213923
LMNA	497.48	2.7692	0.695194	3.98334	6.79534e-05	0.0206142
DMD	439.703	2.43561	0.635773	3.83095	0.000127651	0.0331027
TIAM2	350.788	2.37688	0.618864	3.84072	0.000122674	0.0323338
WASL	448.989	1.14864	0.234631	4.89553	9.80419e-07	0.000762573
ZFP69	170.153	-1.05833	0.253784	-4.1702	3.04337e-05	0.0108736
CD1D	258.27	-1.41437	0.326391	-4.33337	1.46843e-05	0.0060537
ADORA3	4.36067	-14.9587	3.32049	-4.50496	6.63843e-06	0.0031392
TMEM74B	1.01907	-15.429	4.0128	-3.84494	0.00012058	0.0323114
LOC100507551	0.771218	-16.7822	4.48945	-3.73813	0.000185396	0.0458583
CXCL8	83.656	-17.1325	2.87396	-5.96129	2.50259e-09	4.02366e-06
C11orf96	8.51606	-18.9925	2.86892	-6.62008	3.58994e-11	1.15438e-07
PCDHB2	5.19883	-19.1079	3.91947	-4.87511	1.08747e-06	0.000794739
KLB	2.62676	-19.4284	3.39257	-5.72675	1.02371e-08	1.3716e-05
AKR1E2	3.20927	-19.5061	2.72165	-7.167	7.66563e-13	3.0812e-09
CCL3L1	514.486	-21.1567	5.29066	-3.99889	6.36413e-05	0.0200632
ST6GALNAC5	1.49553	-22.1236	5.57126	-3.97102	7.1567e-05	0.0210211
FOXD4L5	8.80572	-22.246	4.87954	-4.55903	5.13905e-06	0.00258205
ADAMTS1	3.19581	-22.2559	4.34537	-5.12175	3.02706e-07	0.000273186
FAM133DP	21.5072	-22.3933	5.93691	-3.77187	0.000162028	0.0413505
RSPH10B	6.97889	-22.4488	5.9606	-3.7662	0.000165749	0.0416392
PPIAL4E	54.6333	-23.3381	4.10323	-5.68774	1.28735e-08	1.59215e-05
GSTT2B	0.413892	-23.4705	5.93689	-3.95333	7.70703e-05	0.0217392
SNORD103A	8.28082	-23.4975	5.93186	-3.96123	7.45646e-05	0.021408
PPIAL4D	20.5548	-23.8667	5.9415	-4.01695	5.89568e-05	0.0189581
TJP1	1.22972	-25.3852	5.93185	-4.27947	1.87341e-05	0.0073465
NPIPA2	26.8242	-26.3987	5.92867	-4.45272	8.47907e-06	0.00389504
HAVCR1	2.63743	-26.8845	5.95139	-4.51735	6.26169e-06	0.00305077
NPIPA3	12.4549	-28.299	5.98551	-4.72792	2.2683e-06	0.00136928
STAC2	1.70834	-28.8219	5.93461	-4.85658	1.1943e-06	0.000834869
P3H3	2.70928	-29.3938	4.55202	-6.4573	1.06589e-10	2.85623e-07
SNX7	5.91788	-30.3464	5.92725	-5.11981	3.05844e-07	0.000273186
SLC22A14	1.53609	-32.8402	5.98848	-5.48389	4.16065e-08	4.7782e-05
OR4F3	5.33515	-38.05	5.95833	-6.38601	1.70265e-10	3.91075e-07

## Sheet: BNHL-B-D vs HBV-HDV
Supplemental Table 1f: Differentially Expressed Gene (DEG) List - BNHL/HBV/HDV vs HBV/HDV
DEG = log2(FC) +/-1, padj <0.05
Gene	baseMean	log2FoldChange	lfcSE	stat	pvalue	padj
MAPK8IP1P2	14.8606	31.8055	5.15223	6.17314	6.69454e-10	1.07635e-06
LOC101929243	0.414016	28.4543	5.22519	5.44559	5.16339e-08	6.2519e-05
LINC00552	2.40427	28.145	5.17736	5.43617	5.44387e-08	6.2519e-05
UBASH3B	393.627	2.86316	0.5774	4.95871	7.09615e-07	0.000638734
ASPM	99.4388	2.78148	0.664512	4.18575	2.84225e-05	0.0126938
LGALS1	399.371	1.93057	0.45425	4.25001	2.13757e-05	0.0101082
HK2	1080.78	-1.01334	0.255427	-3.96724	7.271e-05	0.0278341
ZNF257	289.366	-1.88557	0.418426	-4.50634	6.59554e-06	0.00441846
ADORA3	4.36067	-14.6981	2.965	-4.95722	7.1509e-07	0.000638734
TMEM74B	1.01907	-15.7861	3.52801	-4.4745	7.65887e-06	0.00482367
PCDHB2	5.19883	-16.7459	3.52605	-4.7492	2.0422e-06	0.00156355
LOC100507551	0.771218	-16.9642	3.92906	-4.31761	1.57729e-05	0.0079249
AKR1E2	3.20927	-17.0917	2.4881	-6.86936	6.44886e-12	2.59212e-08
ANKRD18A	1.85133	-17.4699	4.057	-4.30612	1.66142e-05	0.00809466
ADAMTS1	3.19581	-17.7674	3.888	-4.5698	4.88197e-06	0.00341271
KLB	2.62676	-17.9674	2.9912	-6.00674	1.89286e-09	2.76667e-06
CXCL8	83.656	-18.2197	2.54723	-7.15274	8.50639e-13	4.55886e-09
CCL3L1	514.486	-18.6565	4.68125	-3.98536	6.73769e-05	0.0270821
KBTBD12	1.46236	-19.2203	4.33109	-4.43776	9.09016e-06	0.00541302
C11orf96	8.51606	-20.2514	2.56742	-7.88785	3.07432e-15	4.94289e-11
CFAP43	2.7393	-20.6534	5.27454	-3.91568	9.0151e-05	0.0337081
PPIAL4F	21.9335	-20.8978	5.2532	-3.97811	6.94656e-05	0.0272407
LIMS3	22.1847	-20.967	4.83737	-4.33439	1.46165e-05	0.00783347
FAM133DP	21.5072	-21.4906	5.23318	-4.10661	4.01511e-05	0.0165525
TBC1D3J	19.7427	-21.6702	5.25124	-4.12668	3.6803e-05	0.0155716
ANKRD20A2	11.8719	-21.8283	5.23032	-4.17342	3.0006e-05	0.0130388
NPIPA2	26.8242	-22.1014	5.23725	-4.22004	2.44254e-05	0.0112203
H2AB1	3.06574	-22.6779	5.23039	-4.3358	1.45232e-05	0.00783347
SLC22A14	1.53609	-22.8299	5.27895	-4.32471	1.52732e-05	0.00792139
CTXN1	0.471449	-23.1069	5.28473	-4.37239	1.22895e-05	0.00705682
PPIAL4E	54.6333	-23.4213	3.64553	-6.42467	1.32159e-10	3.12331e-07
SNORD103A	8.28082	-23.468	5.24943	-4.47059	7.80044e-06	0.00482367
STAC2	1.70834	-24.4738	5.25861	-4.65404	3.25499e-06	0.0023788
RSPH10B	6.97889	-25.5582	5.24581	-4.87211	1.1041e-06	0.000887589
PPIAL4D	20.5548	-25.6414	5.22858	-4.90408	9.38639e-07	0.000794286
P3H3	2.70928	-26.0346	4.04975	-6.4287	1.28701e-10	3.12331e-07
FBLL1	0.378802	-27.7292	5.28054	-5.2512	1.5111e-07	0.000151847
ULK4P2	8.15959	-28.2775	5.22953	-5.40726	6.39956e-08	6.85948e-05
SNX7	5.91788	-29.6274	5.23204	-5.66268	1.4903e-08	1.99675e-05
CTAG2	5.12472	-32.7218	5.26519	-6.21473	5.14129e-10	9.18462e-07
RNF17	7.7794	-32.912	5.24812	-6.27121	3.58259e-10	7.20011e-07
FAM90A26	3.81551	-33.8048	5.26528	-6.42033	1.35982e-10	3.12331e-07
OR4F3	5.33515	-38.1936	5.26536	-7.25375	4.0539e-13	3.25893e-09

## Sheet: BNHL-B-D vs HD
Supplemental Table 1g: Differentially Expressed Gene (DEG) List - BNHL/HBV/HDV vs HD
DEG = log2(FC) +/-1, padj <0.05
Gene	baseMean	log2FoldChange	lfcSE	stat	pvalue	padj
PTPRB	14.0626	59.9854	5.51244	10.8818	1.4074e-27	1.95501e-23
ZNF625-ZNF20	6.54153	51.2116	6.28917	8.14284	3.86127e-16	1.07274e-12
MEF2B	16.4171	40.9338	6.28789	6.50994	7.51803e-11	1.04433e-07
HTRA3	4.91358	40.8206	4.92723	8.28468	1.18423e-16	4.11253e-13
MAPK8IP1P2	14.8606	40.5692	6.29562	6.44404	1.16335e-10	1.43486e-07
FAM106A	5.81027	32.9492	6.39272	5.15418	2.54747e-07	5.73865e-05
ERVV-2	3.92593	32.4522	6.23134	5.20791	1.90983e-07	5.00554e-05
NPIPA7	21.2197	30.2804	6.35701	4.7633	1.9045e-06	0.000209964
PREX2	2.49452	28.1345	6.21461	4.52716	5.97817e-06	0.000503183
TAPBP	7.24735	26.6855	6.28077	4.24876	2.14957e-05	0.00128153
CNDP1	5.11285	26.1188	3.60502	7.24513	4.32033e-13	1.00023e-09
DEFA1B	22.2536	25.4216	6.25871	4.06179	4.86969e-05	0.00248694
SNORD116-7	33.5468	21.289	6.32951	3.36345	0.000769746	0.0157012
CCDC116	3.00635	20.8021	2.20076	9.45223	3.31682e-21	2.30369e-17
POU5F1	4.66747	19.3717	3.01064	6.43441	1.23953e-10	1.43486e-07
LOC730098	2.92119	18.5444	3.56635	5.19981	1.99491e-07	5.13173e-05
CADM2	4.86663	17.0222	3.86819	4.40056	1.0797e-05	0.000773098
FAM27E3	8.67037	15.1709	3.32152	4.56744	4.93711e-06	0.000434178
GUSBP4	67.8958	12.4292	3.71382	3.34674	0.000817691	0.0163198
ADM2	3.28985	9.52521	2.7614	3.44941	0.000561805	0.0129635
GTF2IRD1	7.19534	9.48832	2.58739	3.66714	0.000245279	0.00750478
MET	58.186	9.38203	2.64477	3.54738	0.000389076	0.0102862
KANK2	3.66838	8.60797	2.34108	3.67693	0.000236061	0.00727078
AKAP12	8.00355	7.7446	2.28439	3.39023	0.000698334	0.0146978
LOC100130172	6.99708	6.65066	2.13349	3.11727	0.00182531	0.0277109
HSD11B1L	8.24388	6.43932	1.70701	3.77229	0.000161759	0.00563397
LOC101928042	12.0184	6.30164	2.02365	3.114	0.00184572	0.0277651
LOXL4	5.9938	6.15636	2.03154	3.03039	0.00244242	0.0339956
SNORA36B	6.58363	6.09381	2.05452	2.96605	0.00301648	0.0394752
UHRF1	11.4945	6.03684	1.68958	3.57298	0.000352937	0.00961304
BMP8A	19.5734	5.8623	1.85063	3.16773	0.00153633	0.02453
DISP3	9.81841	5.81424	1.23919	4.69198	2.7057e-06	0.00027636
FAM186B	4.54911	5.72533	1.83628	3.1179	0.00182143	0.0276822
SNCB	8.98119	5.64891	1.72587	3.27308	0.0010638	0.0193562
SNORD91B	24.8133	5.54555	1.41935	3.9071	9.34115e-05	0.00376357
KIAA0895	4.65482	5.54265	1.87607	2.95439	0.00313285	0.0404822
SNORD61	25.9668	5.52423	1.53204	3.60581	0.000311183	0.00878585
ZNF705E	25.3159	5.22689	1.62298	3.22054	0.00127949	0.0216749
SNORD50A	81.1085	5.19365	1.36573	3.80283	0.000143053	0.00511729
SNORD76	215.292	5.16441	1.47057	3.51184	0.000445016	0.0111583
CRACD	24.5481	4.87211	1.43991	3.38362	0.000715379	0.014924
SNORD116-23	156.487	4.85991	1.63661	2.9695	0.00298281	0.0391628
RAI14	13.0257	4.84802	1.11509	4.34765	1.37607e-05	0.000905922
SNORD56	11.3476	4.57068	1.55158	2.94582	0.003221	0.0414286
SNORD116-16	776.264	4.56317	1.15084	3.96508	7.33728e-05	0.0032051
SNORD116-15	313.354	4.48418	1.32251	3.39065	0.000697261	0.0146975
SNORD57	24.8357	4.4545	1.16711	3.81669	0.000135252	0.00489268
SNORD55	55.5758	4.37278	1.26122	3.4671	0.0005261	0.0124695
SNORD60	47.6258	4.35123	1.11064	3.91778	8.93677e-05	0.00361926
SNORD27	23.2702	4.3289	1.43306	3.02073	0.00252168	0.0348891
SNORD26	39.3004	4.27974	1.41519	3.02414	0.00249338	0.0345507
SNORD24	20.0847	4.21229	1.45431	2.89641	0.00377456	0.0461553
SNORD45A	120.338	4.1716	1.20509	3.46166	0.000536852	0.0126397
SPTBN2	52.9873	4.11244	1.28032	3.21203	0.00131799	0.0221939
SNORD33	1253.61	3.96471	1.01498	3.90621	9.37558e-05	0.00376357
SNORD68	251.626	3.95668	1.08771	3.63764	0.00027515	0.00808057
TMEM44	21.903	3.79285	1.19483	3.17439	0.00150153	0.0241969
PPIAP30	82.9741	3.78829	1.11114	3.40937	0.000651122	0.0142213
SNORD116-1	229.515	3.78427	1.19114	3.17703	0.00148794	0.0240551
SNORD104	78.4164	3.77293	1.13302	3.32996	0.000868572	0.0170283
CEP295NL	14.5953	3.73401	1.09748	3.40235	0.000668094	0.0144518
SNORD32A	74.2823	3.65076	1.05576	3.45793	0.000544335	0.0127296
NAV2	102.237	3.48372	0.961802	3.62208	0.000292249	0.008336
ASAP3	27.3409	3.46302	1.01628	3.40753	0.000655529	0.0142922
SNORD35A	54.4243	3.44833	1.0948	3.14974	0.00163417	0.0255922
GRID2IP	20.2476	3.41512	1.13128	3.01881	0.00253767	0.0350689
SNORD21	168.126	3.41175	0.985543	3.4618	0.000536586	0.0126397
KANK1	78.3049	3.40501	0.965583	3.52637	0.000421294	0.0107974
RPS10P7	23.8722	3.36332	0.980793	3.42918	0.000605402	0.0135639
LINC00294	13.4715	3.31091	0.95019	3.48447	0.000493105	0.0119541
LOC100335030	17.3851	3.26891	1.12567	2.90397	0.00368459	0.0452915
ROR1	59.9892	3.19599	0.919156	3.47709	0.000506884	0.0121819
TCF7	587.022	3.18673	0.705434	4.5174	6.26023e-06	0.000520724
SNORD116-8	451.422	3.18073	0.885195	3.59325	0.000326574	0.00901876
PCDHGB1	26.5548	3.17666	1.07153	2.9646	0.00303078	0.039531
KCNMB3	66.9522	3.05046	0.885928	3.44324	0.000574794	0.0131994
LOXL2	53.6552	2.88801	0.90737	3.18283	0.00145842	0.0237798
KIAA1324	105.376	2.84734	0.654378	4.35122	1.35383e-05	0.000903699
NFIX	45.6981	2.81219	0.826631	3.40199	0.00066896	0.0144518
PCDHGA9	69.0107	2.80862	0.850926	3.30066	0.000964567	0.0182049
SNORD46	155.262	2.62338	0.887345	2.95644	0.00311217	0.04029
CENPF	41.1051	2.58392	0.642962	4.01878	5.84996e-05	0.00278294
ZNF865	88.6513	2.53972	0.596847	4.25522	2.08842e-05	0.00126202
HIVEP3	341.518	2.46501	0.607519	4.05751	4.95986e-05	0.00252371
LRP5	439.414	2.41811	0.572056	4.22705	2.36777e-05	0.00137618
LOC100129034	348.907	2.41163	0.528672	4.56167	5.07478e-06	0.000443357
KIAA0319	81.3015	2.3165	0.797444	2.90491	0.00367361	0.0452359
C11orf95	10.9153	2.31628	0.804448	2.87934	0.00398503	0.0479869
HNRNPUL2	1355.67	2.28539	0.489959	4.66445	3.0945e-06	0.000309249
TTC28	304.277	2.26682	0.653888	3.46668	0.000526929	0.0124695
LINC00999	322.708	2.22474	0.725292	3.06737	0.00215948	0.0310485
TRERF1	331.603	2.21865	0.639682	3.46836	0.000523642	0.012434
PRR12	2046.06	2.20248	0.496746	4.43381	9.25804e-06	0.000699767
UBASH3B	393.627	2.19941	0.702537	3.13067	0.00174411	0.0268002
BMP1	18.6512	2.19731	0.760701	2.88853	0.00387046	0.046997
C3orf62	70.7574	2.18058	0.666257	3.27288	0.00106458	0.0193562
ATN1	879.75	2.17971	0.422422	5.16004	2.469e-07	5.73865e-05
LRRC37A	4197.38	2.15998	0.670428	3.2218	0.0012739	0.0216329
OAS3	744.545	2.15684	0.601883	3.58349	0.00033904	0.00927086
POU6F1	96.4966	2.13453	0.589172	3.62293	0.000291281	0.008336
CIZ1	959.585	2.11534	0.410304	5.15554	2.52907e-07	5.73865e-05
LINC00265	273.879	2.10521	0.600614	3.50509	0.000456454	0.0112785
L1CAM	269.441	2.08033	0.724433	2.87167	0.00408314	0.0488114
FOXRED2	56.6255	2.07407	0.607077	3.41648	0.000634358	0.0139428
TSHZ1	278.808	2.06802	0.461844	4.47773	7.54397e-06	0.000605741
LOC100133091	84.1066	2.0637	0.70642	2.92135	0.00348521	0.043694
SPECC1L	1267.1	2.05818	0.464703	4.42901	9.46645e-06	0.000710803
ZSWIM9	44.8026	2.05123	0.660397	3.10606	0.00189597	0.0283804
MTCL1	135.353	2.0498	0.640761	3.19901	0.00137902	0.0228133
HIPK2	2858.72	2.01624	0.498848	4.04178	5.30468e-05	0.00264112
SYNPO	3466.9	2.00702	0.519299	3.86486	0.000111154	0.00424403
PPDPF	331.223	1.97465	0.332141	5.94522	2.76088e-09	2.25597e-06
TMEM140	71.4445	1.94585	0.534824	3.6383	0.00027444	0.0080768
ADD2	665.507	1.89235	0.410707	4.60754	4.0747e-06	0.000385045
SPTAN1	26193.8	1.86384	0.361899	5.15016	2.60266e-07	5.73865e-05
KMT2A	11419.7	1.8528	0.365242	5.07281	3.91985e-07	7.77867e-05
ZMIZ1	938.486	1.85214	0.583025	3.17677	0.00148927	0.0240551
HIVEP1	2431.07	1.85188	0.399507	4.63542	3.56213e-06	0.000350933
NFE2L1	1401.95	1.84281	0.275411	6.69115	2.21428e-11	3.84482e-08
AFF2	119.915	1.83094	0.626503	2.92248	0.00347258	0.043654
AKT1S1	27.4979	1.8279	0.594425	3.07507	0.00210455	0.030476
KIF1C	698.981	1.82483	0.455051	4.01015	6.06792e-05	0.00281904
ZNF628	179.997	1.82339	0.517869	3.52095	0.000430004	0.0109
KIF5C	154.339	1.82267	0.613052	2.97311	0.00294802	0.0388161
SNORA31	133.841	1.8159	0.623443	2.9127	0.00358323	0.0445691
BCORL1	489.984	1.79948	0.445543	4.03885	5.37129e-05	0.00265542
YBX3	1706.02	1.79654	0.58129	3.09061	0.00199748	0.0295057
ZNF608	544.322	1.79416	0.548614	3.27035	0.00107415	0.0194538
ZNF646	581.758	1.78662	0.470548	3.79689	0.000146525	0.0051923
PPP1R9A	205.554	1.7809	0.60557	2.94087	0.00327294	0.0419801
SETD1B	2351.63	1.7796	0.419742	4.23976	2.23762e-05	0.00132267
ZNF358	147.332	1.76935	0.463446	3.81781	0.000134644	0.0048834
LARP1	4412.87	1.76234	0.313861	5.61501	1.9655e-08	9.10091e-06
BICRA	308.889	1.75375	0.540075	3.24723	0.00116536	0.0205432
SMARCA4	3563.17	1.75097	0.392465	4.46146	8.14039e-06	0.000631722
TCF20	3169.46	1.75013	0.350676	4.99073	6.01528e-07	0.00010577
FOXP4	793.578	1.73906	0.514431	3.38055	0.000723405	0.0150431
TTN	37637.6	1.73752	0.505736	3.43563	0.00059118	0.0133965
GPATCH8	3851.66	1.7283	0.344632	5.01491	5.30581e-07	9.69777e-05
SYNGAP1	1063.34	1.72598	0.548417	3.1472	0.0016484	0.025757
BRD4	4670.18	1.72595	0.338332	5.10136	3.37214e-07	6.79715e-05
PITPNM2	348.031	1.71936	0.511757	3.35973	0.000780201	0.0157526
NCOR2	1775.51	1.71658	0.348417	4.9268	8.35858e-07	0.000126205
HCFC1	3198.11	1.71629	0.367881	4.66533	3.08119e-06	0.000309249
CLIP2	839.632	1.71111	0.493804	3.46516	0.000529914	0.0125188
AHNAK	204665	1.7103	0.390277	4.38227	1.17451e-05	0.000819856
SPTBN1	15493.1	1.71009	0.360564	4.74281	2.1077e-06	0.000226962
CNOT3	935.054	1.70286	0.346587	4.91323	8.95869e-07	0.000130995
PRRC2C	15088.5	1.70158	0.294955	5.76894	7.97739e-09	4.61725e-06
CEP250	1026.11	1.69749	0.453325	3.74453	0.000180733	0.00609507
ZFHX3	442.858	1.69512	0.452648	3.74489	0.000180471	0.00609507
ARID1A	9023.52	1.69478	0.338965	4.99987	5.737e-07	0.00010217
CAST	8360.02	1.69387	0.345414	4.90387	9.39646e-07	0.000134563
CLIP1	1917.56	1.69102	0.354444	4.77092	1.83386e-06	0.000205464
MAP7D1	540.326	1.69087	0.437727	3.86283	0.000112079	0.0042458
CC2D1A	374.705	1.68956	0.342562	4.93212	8.13432e-07	0.000124763
RAI1	731.149	1.68267	0.507538	3.31536	0.000915259	0.0175122
TNRC6C	903.886	1.6753	0.353997	4.73253	2.21738e-06	0.000233345
CAPN15	334.896	1.67288	0.381353	4.3867	1.15083e-05	0.000811482
SIPA1L3	4127.98	1.67092	0.422484	3.95499	7.65384e-05	0.00327137
LINC01000	5043.63	1.66819	0.420409	3.96801	7.24768e-05	0.003186
CREBBP	18416.9	1.6632	0.328483	5.06326	4.12156e-07	7.84282e-05
GATAD2A	1217.27	1.66066	0.271372	6.11947	9.38843e-10	9.31533e-07
KMT2D	10502	1.65628	0.396686	4.17529	2.97606e-05	0.00166695
ADCY9	139.893	1.6551	0.449765	3.67992	0.000233308	0.00720197
CMIP	2116.56	1.65266	0.386739	4.27332	1.92584e-05	0.00121611
PEAK1	1284.61	1.65199	0.341247	4.84102	1.29173e-06	0.000169278
SPEN	4854.89	1.65168	0.346198	4.77089	1.8341e-06	0.000205464
KIAA0754	227.147	1.65092	0.485625	3.39957	0.000674918	0.014495
NR1D1	200.373	1.64318	0.476129	3.45111	0.000558282	0.0129251
MBD6	430.591	1.64166	0.34159	4.80595	1.54015e-06	0.000188564
CDK12	3928.62	1.64073	0.310639	5.2818	1.27922e-07	4.03856e-05
CIC	2055.26	1.63466	0.380252	4.29887	1.71669e-05	0.00111432
RIN3	2195.96	1.63404	0.483938	3.37654	0.000734033	0.0151507
FLNA	31087.5	1.62578	0.411042	3.95526	7.64504e-05	0.00327137
SCAF1	586.111	1.6238	0.457814	3.54687	0.000389839	0.0102862
ARMCX4	65.8712	1.62036	0.54801	2.95681	0.00310842	0.040279
ZNF296	247.198	1.61946	0.540049	2.99874	0.00271103	0.0366688
LOC729218	1585.95	1.61909	0.473755	3.41758	0.000631814	0.0139089
ACTN4	9551.89	1.61501	0.434478	3.71712	0.000201508	0.00655538
BCL9L	1084.28	1.6148	0.504016	3.20386	0.00135596	0.0225848
FBRS	1157.55	1.60811	0.313607	5.12779	2.93157e-07	6.26499e-05
WNK1	17610.9	1.60551	0.311684	5.15106	2.59012e-07	5.73865e-05
PRKCSH	10870.4	1.60469	0.290332	5.5271	3.25576e-08	1.33017e-05
MYH9	49270.4	1.60161	0.31355	5.108	3.25588e-07	6.75036e-05
MAML2	2168.56	1.60047	0.277258	5.77251	7.81012e-09	4.61725e-06
TNRC6B	6071.16	1.59901	0.327293	4.88555	1.03141e-06	0.00014472
VEGFB	614.2	1.59407	0.2722	5.85625	4.73446e-09	3.28832e-06
PHF2	1020.6	1.59033	0.424861	3.74318	0.000181705	0.00611152
MICALL1	417.545	1.5884	0.410143	3.87279	0.000107596	0.00414021
FOXK1	504.355	1.58136	0.27052	5.84563	5.04645e-09	3.33811e-06
TLN1	15341.7	1.5718	0.388037	4.05064	5.10777e-05	0.00258949
TCOF1	2944.93	1.56934	0.368211	4.26207	2.02538e-05	0.00125601
ZYX	631.465	1.56448	0.424922	3.68181	0.000231582	0.00718058
H2AJ	86.9519	1.55817	0.467154	3.33545	0.000851611	0.0168515
SRRM2	20825.3	1.55684	0.353227	4.40748	1.04579e-05	0.000752699
CEP350	6808.39	1.5543	0.345674	4.49643	6.91036e-06	0.000564658
FKRP	101.162	1.55284	0.48089	3.22909	0.00124184	0.0214556
PLEC	22399.1	1.55258	0.412182	3.76672	0.000165404	0.00572973
RASA4	907.634	1.55242	0.392075	3.95949	7.51094e-05	0.00327067
TET3	1317.48	1.55174	0.281599	5.51045	3.57918e-08	1.42052e-05
WIZ	319.377	1.54989	0.40429	3.83361	0.000126276	0.00464047
BCR	1780.5	1.54248	0.469806	3.28323	0.00102624	0.0189399
MINK1	1815.53	1.54185	0.317889	4.8503	1.23278e-06	0.000163091
SYNE2	12076.6	1.54161	0.401142	3.84306	0.000121512	0.00450112
YLPM1	3905.21	1.53982	0.309257	4.97909	6.3883e-07	0.000108219
IQCN	799.07	1.53744	0.525732	2.92438	0.00345146	0.0435743
NIN	9887.47	1.5357	0.312192	4.91909	8.69495e-07	0.000128491
RESF1	8470.43	1.53544	0.359045	4.27646	1.89891e-05	0.00120999
KAT6B	5255.72	1.53381	0.265554	5.77591	7.65391e-09	4.61725e-06
SLC25A23	173.741	1.53191	0.450687	3.39906	0.000676174	0.014495
MNT	476.775	1.51627	0.377568	4.01589	5.92208e-05	0.00279293
TNRC18	1247.36	1.51419	0.498958	3.03471	0.0024077	0.0336164
SRRM1	5266.81	1.50977	0.285817	5.28231	1.27567e-07	4.03856e-05
MAP4	2964.39	1.50738	0.355733	4.2374	2.26123e-05	0.00133097
PACS1	5901.9	1.50652	0.303837	4.9583	7.11125e-07	0.000114863
PALM2AKAP2	3284.4	1.50406	0.277905	5.41214	6.22776e-08	2.11e-05
DLGAP4	664.626	1.50337	0.296848	5.06446	4.09554e-07	7.84282e-05
BCOR	3620.38	1.50221	0.423881	3.54394	0.000394197	0.0103708
WASHC2A	14854.6	1.49667	0.264445	5.65968	1.51654e-08	8.10241e-06
ATXN2L	4030.54	1.49567	0.310321	4.81975	1.43736e-06	0.00018112
SETD1A	1272.65	1.49454	0.402307	3.71491	0.000203273	0.00658196
TAF15	5499.61	1.49298	0.302762	4.93118	8.17326e-07	0.000124763
ABL2	528.075	1.48078	0.379603	3.90086	9.5853e-05	0.00380858
MPRIP	6370.01	1.47754	0.398696	3.70592	0.000210621	0.00672582
PABPC3	35.9428	1.47022	0.500873	2.93531	0.00333217	0.0426609
NCKAP5L	120.465	1.47016	0.433459	3.3917	0.000694611	0.0146639
SUGT1P4-STRA6LP-CCDC180	486.605	1.47007	0.461726	3.18387	0.0014532	0.0237702
PRRC2B	5053.21	1.45513	0.345013	4.21759	2.46923e-05	0.00142324
TAF3	627.33	1.44948	0.473286	3.0626	0.00219426	0.0313908
RAPGEF1	6716.03	1.44893	0.305223	4.74713	2.06325e-06	0.000223911
NFATC1	1226.88	1.44526	0.294461	4.90816	9.19338e-07	0.000133026
CCDC141	3034.71	1.44075	0.451272	3.19264	0.0014098	0.0232082
BOD1L1	5176.87	1.44016	0.296006	4.8653	1.14282e-06	0.000154125
GSE1	1370.69	1.43727	0.295077	4.87083	1.11132e-06	0.000152812
NCOA6	1484.57	1.43366	0.341966	4.1924	2.76025e-05	0.00157386
CASP8AP2	1544.19	1.43343	0.357198	4.01298	5.99569e-05	0.00280425
NCOR1	9516.97	1.43131	0.298715	4.79156	1.65492e-06	0.000196483
PHLPP1	373.032	1.4305	0.433622	3.29895	0.000970479	0.0182175
CHERP	956.796	1.42919	0.353529	4.04264	5.28522e-05	0.0026409
RARA	600.33	1.42798	0.402058	3.55168	0.000382776	0.0102349
SF3A2	1153.67	1.42784	0.357239	3.99687	6.41854e-05	0.00292205
RPS6KA2	236.675	1.42713	0.410662	3.47518	0.000510504	0.0122266
ABL1	636.524	1.42543	0.313412	4.5481	5.41321e-06	0.000464166
POM121C	5226.55	1.42325	0.339513	4.19204	2.76454e-05	0.00157386
POM121	4945.98	1.42099	0.35648	3.98616	6.71507e-05	0.003009
NSRP1	406.44	1.4181	0.310484	4.56739	4.93846e-06	0.000434178
PARP3	305.519	1.41316	0.387453	3.64731	0.000264998	0.00789933
WASHC2C	17936	1.41294	0.300526	4.70158	2.58157e-06	0.000265634
KTN1	3701.19	1.41061	0.270822	5.20863	1.90236e-07	5.00554e-05
MLXIP	1376.47	1.40996	0.366539	3.84668	0.000119731	0.00445893
ZBTB38	1919.52	1.40499	0.431119	3.25894	0.00111828	0.0200181
RTF1	2053.72	1.40129	0.258453	5.42185	5.89863e-08	2.10097e-05
ABCA3	363.674	1.40087	0.436867	3.20664	0.00134295	0.0224218
GPATCH4	313.168	1.39976	0.397959	3.51735	0.000435875	0.0110287
CLSTN1	3274.43	1.39607	0.356168	3.91969	8.86628e-05	0.00360121
MLLT1	285.88	1.39422	0.400673	3.47969	0.000501996	0.0121063
FMNL1	6132.62	1.39381	0.278602	5.00287	5.64834e-07	0.000101898
GTF2F1	1271.14	1.39123	0.282614	4.92274	8.5342e-07	0.000127472
EIF5B	1914.47	1.38936	0.40691	3.41441	0.000639208	0.0140272
RFX1	294.431	1.38929	0.403571	3.44248	0.000576409	0.0132127
CASZ1	464.224	1.38571	0.460876	3.00668	0.00264118	0.036182
MACF1	19482.7	1.38365	0.429244	3.22345	0.00126656	0.0216141
TRIO	9449.78	1.37465	0.307532	4.46993	7.82437e-06	0.000617547
GVINP1	2018.3	1.37342	0.448347	3.0633	0.00218913	0.0313496
MED15	1887.02	1.37062	0.270368	5.06945	3.98963e-07	7.80563e-05
INF2	2314.64	1.37023	0.371989	3.68351	0.000230043	0.00714882
EP400	4085.19	1.366	0.303513	4.50062	6.7754e-06	0.000556906
NBPF12	9598.39	1.36417	0.402953	3.38543	0.000710665	0.0148897
EP300	14666.3	1.3641	0.285542	4.77723	1.77725e-06	0.000205464
ASAP1	2282	1.35747	0.299816	4.52768	5.9635e-06	0.000503183
ODF2	1304.24	1.34744	0.373956	3.60322	0.000314301	0.00882012
AKAP13	17915.7	1.34135	0.312235	4.29598	1.73921e-05	0.00112369
USP42	506.435	1.33928	0.35698	3.75168	0.000175656	0.00599517
NFIC	310.009	1.33873	0.40181	3.33174	0.000863045	0.016981
CAMTA2	850.321	1.33753	0.37546	3.56238	0.000367506	0.00993196
HDAC7	838.744	1.33747	0.246933	5.41633	6.08334e-08	2.11e-05
HSF1	1139.62	1.33595	0.302994	4.40917	1.03767e-05	0.000752699
KSR1	580.182	1.33343	0.355304	3.75293	0.00017478	0.00597997
CD22	14598.7	1.33218	0.391218	3.40521	0.000661142	0.0143499
MYO9B	7651.77	1.33141	0.333169	3.99619	6.43687e-05	0.00292205
NCOA1	2132.85	1.32875	0.281371	4.72242	2.33052e-06	0.000241591
SPATS2	341.432	1.32685	0.323866	4.0969	4.18718e-05	0.00219487
HDGFL2	728.277	1.3255	0.292241	4.53564	5.743e-06	0.000489424
HIVEP2	3277.78	1.32156	0.256576	5.15074	2.59454e-07	5.73865e-05
GOLGA3	1704.62	1.31943	0.367906	3.58633	0.000335366	0.00918849
OBSCN	1829.65	1.31786	0.40669	3.24045	0.00119341	0.0208261
TBC1D9B	2101.33	1.31782	0.345733	3.81168	0.000138026	0.00496715
NOTCH1	3504.18	1.31308	0.410467	3.199	0.00137906	0.0228133
DYNC1H1	28041	1.31164	0.314937	4.16477	3.11662e-05	0.00173172
USF2	2354.1	1.31123	0.263672	4.97298	6.5933e-07	0.000109502
CIR1	1170.26	1.30798	0.248044	5.27317	1.34091e-07	4.08439e-05
GOLGB1	2225.08	1.3073	0.309581	4.22282	2.41264e-05	0.00139642
MAST2	439.319	1.30679	0.327347	3.99207	6.54979e-05	0.00294444
ZFP36L2	6379.33	1.30641	0.435476	2.99996	0.00270011	0.0365567
ZFP30	190.73	1.30593	0.403474	3.2367	0.00120919	0.0209698
UPF2	3101.73	1.30427	0.227398	5.73563	9.71525e-09	5.39818e-06
PPP1R9B	4751.8	1.30364	0.293529	4.44126	8.94353e-06	0.000683863
GIT1	725.722	1.30339	0.286515	4.54911	5.38726e-06	0.000464166
RSL1D1	3283.34	1.30222	0.325123	4.00533	6.19322e-05	0.00286767
ZNF777	331.912	1.30078	0.357649	3.63702	0.000275807	0.00808278
TICAM1	403.139	1.2991	0.4119	3.15392	0.00161092	0.0253711
SRGAP2	1647.52	1.29722	0.399619	3.24614	0.00116981	0.020547
TNRC6A	2586.47	1.29617	0.254095	5.10113	3.37631e-07	6.79715e-05
POLR2A	12060.5	1.29538	0.271285	4.77498	1.79727e-06	0.000205464
RUNX3	752.818	1.29525	0.312358	4.14668	3.37334e-05	0.00185214
PHF21A	1645.2	1.29514	0.289481	4.47401	7.67648e-06	0.000612839
SH3BP1	1483.85	1.29384	0.269269	4.805	1.5475e-06	0.000188564
HDAC5	952.451	1.29245	0.368662	3.5058	0.000455243	0.0112785
C15orf39	553.849	1.29092	0.428993	3.00917	0.0026196	0.0359929
MIB2	132.694	1.29011	0.417457	3.09042	0.00199877	0.0295057
PAK4	94.0457	1.2877	0.400901	3.21201	0.00131812	0.0221939
ZNF496	178.852	1.28346	0.42703	3.00554	0.0026511	0.0362533
ADAP2	237.789	1.28223	0.368214	3.4823	0.00049712	0.0120305
MAP3K10	150.653	1.28173	0.396193	3.23511	0.00121594	0.0210345
AKAP9	8334.31	1.28003	0.300954	4.25324	2.10698e-05	0.00126202
RNPEPL1	1546.37	1.27987	0.362038	3.53519	0.000407477	0.0105405
KMT2E	14283.1	1.27909	0.234628	5.45158	4.99249e-08	1.82502e-05
PRDM2	9354.47	1.27835	0.393963	3.24485	0.00117511	0.0206069
GNAS	24832.3	1.27656	0.264356	4.82894	1.37264e-06	0.00017655
BAZ2A	12153.9	1.27494	0.3186	4.00169	6.28927e-05	0.00289285
APC	5177.06	1.27437	0.298217	4.2733	1.92602e-05	0.00121611
TASOR2	2816.42	1.2741	0.285766	4.45855	8.25143e-06	0.000636782
CCDC88C	4638.24	1.27297	0.273726	4.65054	3.31066e-06	0.000328489
BTBD2	1000.57	1.27282	0.261417	4.86892	1.12208e-06	0.000152812
LRRK1	1461.7	1.27171	0.411907	3.08738	0.00201932	0.0297143
CBFA2T3	640.307	1.27	0.428031	2.96707	0.00300656	0.0394239
ARID1B	6750.74	1.26264	0.288883	4.37076	1.23813e-05	0.000859941
EPN1	1256.91	1.26244	0.243552	5.18346	2.17804e-07	5.40271e-05
CHD3	2224.36	1.25821	0.433007	2.90575	0.00366378	0.0452359
MAVS	635.176	1.25688	0.318885	3.9415	8.09751e-05	0.00337786
FAM193A	1660.9	1.25268	0.279704	4.47858	7.51412e-06	0.000605741
ALMS1	2375.56	1.25153	0.259691	4.81928	1.44074e-06	0.00018112
CCDC124	462.62	1.25059	0.35309	3.54184	0.000397351	0.0103947
ASH1L	8448.51	1.24977	0.23773	5.2571	1.46342e-07	4.14866e-05
ZEB1	2325.81	1.24958	0.2478	5.04269	4.59036e-07	8.61686e-05
SAFB	5413.29	1.24629	0.256537	4.85813	1.18497e-06	0.000158273
GCC2	2994.27	1.24614	0.269462	4.62453	3.75443e-06	0.000357211
REXO1	971.884	1.24583	0.428719	2.90593	0.00366166	0.0452359
NACC1	247.013	1.24341	0.221155	5.62235	1.88381e-08	9.02344e-06
SELENON	348.439	1.24163	0.352326	3.52409	0.000424941	0.010816
RBM19	2193.92	1.24085	0.287838	4.31093	1.62572e-05	0.00106023
GOLGA4	2821.44	1.23669	0.300446	4.1162	3.85175e-05	0.00204897
AKNA	6967.72	1.23623	0.343331	3.60069	0.000317379	0.00887066
ITPR3	3684.63	1.2349	0.298747	4.13358	3.57148e-05	0.00195321
EIF4G1	6743.46	1.23479	0.302118	4.08712	4.36761e-05	0.00228084
BDP1	4727.37	1.23457	0.279946	4.41004	1.03353e-05	0.000752699
SH3KBP1	3406.36	1.2344	0.283895	4.34809	1.37327e-05	0.000905922
INTS1	1900.62	1.23408	0.34783	3.54795	0.000388248	0.0102862
SUPT6H	4111.83	1.23344	0.35915	3.43434	0.000593994	0.0134384
ICE1	2336.43	1.23248	0.283103	4.35348	1.33995e-05	0.00089919
CHD4	10469.7	1.23202	0.277886	4.43356	9.26911e-06	0.000699767
NOP53	11878.4	1.23091	0.296585	4.15027	3.32086e-05	0.00183785
ZBTB4	606.792	1.22855	0.310735	3.9537	7.69511e-05	0.00327892
ZNF106	3290.18	1.2243	0.27882	4.39101	1.12828e-05	0.000799636
PCNT	3644.43	1.22366	0.380077	3.21951	0.00128412	0.0217268
CUX1	1356.41	1.22307	0.23262	5.25779	1.45793e-07	4.14866e-05
IRAK1	2063.53	1.22276	0.264379	4.62502	3.7457e-06	0.000357211
NIPBL	10955.9	1.22144	0.250486	4.87628	1.08105e-06	0.000150169
SART1	1570.4	1.22037	0.323295	3.77478	0.000160146	0.0056035
LRRFIP1	4661.23	1.21659	0.30973	3.92791	8.56885e-05	0.00351121
LRRC8A	382.696	1.21607	0.215245	5.64972	1.60709e-08	8.26816e-06
MRTFB	527.485	1.21595	0.301105	4.03831	5.38376e-05	0.00265542
KCNC4	104.236	1.21321	0.349493	3.47134	0.00051786	0.0123573
THRAP3	4994.12	1.21307	0.2559	4.7404	2.13294e-06	0.000227913
ERC1	1808.45	1.21283	0.320972	3.77863	0.000157693	0.0055456
UPF3A	807.848	1.21149	0.300408	4.03282	5.51124e-05	0.00266748
MLLT6	2704.93	1.20795	0.304014	3.97335	7.08692e-05	0.00314519
BPTF	7841.77	1.20423	0.3144	3.83027	0.000128005	0.0046916
RSF1	3430.68	1.20365	0.230304	5.22634	1.72899e-07	4.80347e-05
RREB1	1051.84	1.20349	0.228297	5.27158	1.35255e-07	4.08439e-05
TET2	6082.51	1.19736	0.368093	3.25287	0.00114247	0.0203462
ZNF609	1247.84	1.19724	0.261637	4.57595	4.7407e-06	0.000422135
RAD50	2962.96	1.19693	0.37575	3.18543	0.00144541	0.0237331
EEA1	2356.89	1.19059	0.387196	3.07489	0.0021058	0.030476
ZBTB7A	491.536	1.18876	0.347755	3.41838	0.000629946	0.0138898
CARD11	4219.01	1.18551	0.30578	3.87701	0.00010575	0.00408047
BICD1	945.852	1.18329	0.335688	3.52499	0.000423505	0.010816
PHACTR4	1109.44	1.18143	0.31992	3.6929	0.000221709	0.00695206
KMT2B	2092.6	1.18134	0.338477	3.49016	0.000482734	0.011785
DNMBP	1621.03	1.17966	0.319709	3.6898	0.000224432	0.0070058
CD74	131119	1.17841	0.244565	4.81838	1.44729e-06	0.00018112
ANKRD11	5151.49	1.17658	0.301784	3.89876	9.66858e-05	0.00382639
UTP14A	1370.11	1.17627	0.341841	3.441	0.000579568	0.0132414
TRAK1	5041.35	1.17617	0.24451	4.81031	1.50695e-06	0.000186902
JADE2	3102.91	1.17599	0.27445	4.28492	1.82808e-05	0.00117564
PAX5	5627.5	1.17269	0.308407	3.8024	0.000143303	0.00511729
ARID5B	5894.17	1.17222	0.244221	4.79984	1.58792e-06	0.000191807
TCF3	1441.57	1.17136	0.304749	3.84369	0.0001212	0.00450112
ZRSR2	1327.72	1.17113	0.378601	3.09332	0.00197931	0.029312
PRR14L	2420.79	1.16948	0.316283	3.69758	0.000217668	0.00687186
STK10	3486.39	1.16919	0.329402	3.54943	0.000386072	0.0102738
SAMD4B	541.854	1.16708	0.392186	2.97583	0.00292196	0.0385334
SF3A1	5085.82	1.16158	0.272809	4.25786	2.06395e-05	0.00126202
MYO18A	3083.38	1.16089	0.297507	3.90206	9.53788e-05	0.0038072
TGFB1	2217.23	1.15856	0.312235	3.71053	0.000206827	0.00666828
ZNF574	364.337	1.15633	0.32489	3.55914	0.000372071	0.0100358
NPRL3	490.444	1.15582	0.35332	3.27132	0.00107048	0.0194125
FXYD5	6576.06	1.15541	0.287683	4.01628	5.9125e-05	0.00279293
ABR	1548.42	1.15244	0.33359	3.45467	0.000550957	0.0128197
SIPA1	4118.35	1.15219	0.291136	3.95756	7.57192e-05	0.00327137
MAST3	2926.97	1.15216	0.346913	3.32118	0.000896386	0.0173181
PTCD1	453.949	1.15201	0.395781	2.91074	0.00360578	0.0447613
KIF21B	2518.56	1.15097	0.349182	3.29618	0.000980096	0.0183484
MPHOSPH8	2376.61	1.15056	0.31765	3.62209	0.000292228	0.008336
CRTC3	2396.2	1.14984	0.278902	4.12275	3.74374e-05	0.00201567
USF3	4998.29	1.1464	0.269108	4.25998	2.04448e-05	0.00126202
ARHGEF18	5300.38	1.14582	0.320756	3.57226	0.000353918	0.00962089
HUWE1	15927.6	1.1457	0.285346	4.01512	5.94149e-05	0.00279293
SON	30869.6	1.14501	0.278587	4.11006	3.95558e-05	0.00208924
FYCO1	1653.61	1.14484	0.368582	3.10606	0.00189595	0.0283804
ARID4A	2917.97	1.14443	0.219228	5.22029	1.78643e-07	4.86573e-05
RIPOR1	1721.46	1.14204	0.314802	3.6278	0.000285844	0.00829828
SRCAP	8456.79	1.14058	0.317394	3.59357	0.000326177	0.00901876
ZC3H4	1925.03	1.14034	0.363458	3.13749	0.00170402	0.0263086
STARD9	759.518	1.14025	0.38075	2.99474	0.00274676	0.0369721
PHRF1	2115.96	1.14006	0.336546	3.38755	0.000705204	0.0147976
ZC3H13	2715.12	1.1388	0.342217	3.32773	0.000875563	0.0170581
INVS	1339.11	1.13855	0.288258	3.94976	7.82299e-05	0.00330929
ZNF592	4372.69	1.1369	0.289503	3.9271	8.59771e-05	0.00351267
ZKSCAN5	402.243	1.13567	0.3359	3.38099	0.000722245	0.0150415
TOP1	2489.9	1.13498	0.306659	3.7011	0.000214667	0.00682366
FURIN	1037.22	1.13459	0.28417	3.99263	6.53438e-05	0.00294444
UBN1	1197.2	1.13415	0.260709	4.35027	1.35968e-05	0.000903699
ZHX2	3847.57	1.13248	0.255013	4.44086	8.95998e-06	0.000683863
KMT2C	15336.9	1.13234	0.246266	4.59806	4.26445e-06	0.000397567
SMG6	1176.83	1.13069	0.227885	4.96166	6.98938e-07	0.000114223
ANKS1A	613.506	1.1304	0.332765	3.39699	0.000681326	0.0145605
HNRNPUL2-BSCL2	3925.15	1.13021	0.292442	3.86473	0.000111211	0.00424403
HNRNPU	19600.3	1.12907	0.228313	4.94524	7.60486e-07	0.000120044
ELMSAN1	2839.54	1.12897	0.274138	4.11824	3.81769e-05	0.00203968
UTRN	22886.3	1.12864	0.310483	3.6351	0.00027787	0.00810901
ORAI2	879.769	1.12728	0.308993	3.64822	0.00026406	0.0078883
RNF213	43493.1	1.1259	0.387406	2.90626	0.00365783	0.0452359
ACIN1	4537.22	1.12359	0.348481	3.22425	0.00126301	0.02158
MAML1	848.413	1.12275	0.326715	3.43649	0.0005893	0.0133758
SP2	632.044	1.12271	0.316153	3.55114	0.000383561	0.0102349
TRRAP	9719.64	1.12143	0.270269	4.14933	3.33456e-05	0.00183811
INPP5D	13783.8	1.11576	0.255951	4.35927	1.30499e-05	0.000884275
CDC42BPB	1062.59	1.11119	0.330615	3.36098	0.000776651	0.0157434
ETV6	997.743	1.10688	0.254681	4.34614	1.38553e-05	0.000907851
UBTF	3300.16	1.10616	0.250954	4.40784	1.04407e-05	0.000752699
NOLC1	1975.15	1.10573	0.311771	3.5466	0.000390238	0.0102862
SETD2	7110.3	1.10538	0.241406	4.57893	4.67353e-06	0.000418839
CEP131	229.083	1.10499	0.340145	3.24858	0.00115983	0.0204717
RABL6	1083.87	1.10495	0.340051	3.24936	0.00115665	0.0204676
CCDC88B	1749.35	1.10493	0.34004	3.24942	0.00115642	0.0204676
TAF6	517.453	1.10343	0.312301	3.53322	0.000410537	0.0105664
HNRNPUL1	4894.07	1.09789	0.222385	4.9369	7.93737e-07	0.000123885
SKI	1368.26	1.09783	0.310088	3.54038	0.000399554	0.0104013
MAP3K11	305.83	1.09521	0.374409	2.92516	0.00344279	0.0435554
ZNF236	1405.94	1.09348	0.294113	3.71791	0.00020088	0.00655337
FASN	1346.61	1.09169	0.335233	3.25653	0.00112784	0.0201633
RNF40	1139.26	1.09031	0.307981	3.54018	0.00039985	0.0104013
IKZF3	4072.04	1.08703	0.228953	4.74784	2.05603e-06	0.000223911
PPP1R13B	264.504	1.08432	0.319678	3.3919	0.000694106	0.0146639
ARHGEF12	1527.31	1.079	0.286351	3.76809	0.000164503	0.00571279
KIAA0556	646.155	1.07897	0.359626	3.00026	0.00269749	0.0365567
CC2D1B	656.251	1.07667	0.297539	3.61859	0.000296208	0.00841436
ROCK2	1320.35	1.07554	0.314135	3.42383	0.000617452	0.0137154
ARID4B	5070.26	1.0731	0.240441	4.46306	8.07965e-06	0.00063053
NUCB1	2074	1.07201	0.233134	4.59826	4.26025e-06	0.000397567
ZNF362	332.363	1.07092	0.294311	3.63872	0.000273991	0.0080768
SLC9A1	407.716	1.06928	0.272216	3.92804	8.56396e-05	0.00351121
PHF12	1526.13	1.06923	0.287213	3.72276	0.000197054	0.00650186
MAZ	3577.72	1.0692	0.250842	4.26244	2.02203e-05	0.00125601
SETBP1	9889	1.06729	0.34276	3.11381	0.00184687	0.0277651
ZNF8	251.018	1.06726	0.276435	3.8608	0.000113015	0.00426599
RPRD2	3993.16	1.06372	0.2148	4.95215	7.33987e-07	0.000117193
PBXIP1	2332.77	1.06269	0.298777	3.55679	0.000375416	0.0100869
ZMYND8	2669.56	1.05755	0.341357	3.09808	0.00194781	0.0289494
RBAK	411.226	1.05737	0.29032	3.6421	0.000270427	0.00799257
ASXL2	2241.76	1.05664	0.306323	3.44944	0.000561755	0.0129635
ATXN2	1646.71	1.056	0.335025	3.152	0.00162154	0.0254806
SMARCC2	5196.14	1.0555	0.28924	3.64923	0.000263031	0.00787448
GRK5	1384.27	1.05407	0.231757	4.54818	5.41121e-06	0.000464166
SMARCA2	6868.04	1.05407	0.285017	3.69827	0.000217072	0.00687186
TPR	7688	1.05344	0.272661	3.86354	0.000111754	0.0042458
DCTN1	4922.25	1.05343	0.293057	3.59463	0.000324851	0.00900698
GOLGA2	549.767	1.05335	0.309861	3.39943	0.000675264	0.014495
ZMIZ2	2091.02	1.05075	0.319123	3.29263	0.000992562	0.0184821
NSD1	9919.37	1.04498	0.259953	4.01989	5.82242e-05	0.00277935
KLF16	209.151	1.04074	0.315902	3.29451	0.000985946	0.0184331
AGAP2	692.054	1.03844	0.339531	3.05844	0.00222494	0.0317316
MAP4K4	10436.2	1.03776	0.224063	4.63157	3.62907e-06	0.00035501
PBX3	348.731	1.03762	0.350581	2.95971	0.00307927	0.0400132
UBC	59591.6	1.03724	0.254888	4.06939	4.71367e-05	0.00242509
PRPF4B	4295.52	1.03712	0.264264	3.92456	8.68872e-05	0.00353944
SAP130	767.544	1.03605	0.298595	3.46977	0.000520908	0.0123903
AP3D1	1872.02	1.03089	0.303569	3.3959	0.000684041	0.0145736
ADAR	14184.6	1.03065	0.313218	3.29052	0.00100003	0.0185643
MGRN1	935.055	1.0276	0.195086	5.26741	1.38365e-07	4.08942e-05
PABPC1	62547.8	1.0273	0.215251	4.77255	1.8191e-06	0.000205464
SIK2	560.659	1.02666	0.297744	3.44815	0.00056445	0.0130029
CDK11B	2109.27	1.0257	0.299292	3.42708	0.000610119	0.0136257
MBD5	1593.28	1.02513	0.343743	2.98227	0.0028612	0.0380335
MARK4	380.566	1.02392	0.318569	3.21411	0.00130848	0.0220853
SMC3	5131.76	1.02366	0.19986	5.12189	3.02493e-07	6.36657e-05
TAOK3	2860.17	1.02316	0.292513	3.49782	0.000469072	0.0115122
ATRX	10702.9	1.02085	0.259404	3.93538	8.30669e-05	0.00342398
DDX19B	1685.43	1.0204	0.262474	3.88763	0.000101228	0.00396101
R3HDM2	2961.7	1.01871	0.233394	4.36478	1.2725e-05	0.000875062
SSH1	919.498	1.01797	0.281212	3.61993	0.000294686	0.00838828
CRAMP1	526.81	1.01359	0.343639	2.94957	0.00318214	0.0410428
NOP14	1284.46	1.01312	0.250999	4.03635	5.42898e-05	0.00265542
SCAF11	7033.1	1.01237	0.307842	3.28862	0.00100679	0.0186471
ZBTB20	845.348	1.01098	0.320447	3.15491	0.00160547	0.0253427
BBX	4324.25	1.00931	0.230302	4.38253	1.17307e-05	0.000819856
CLUH	533.887	1.00903	0.339657	2.97074	0.00297083	0.0390423
PRKD2	4050.21	1.00769	0.28014	3.59711	0.000321774	0.00893954
DENND1C	897.952	1.00471	0.324447	3.09669	0.00195691	0.0290422
RFC1	2028.59	1.0022	0.28563	3.50873	0.000450257	0.0112491
UPF1	1583.5	1.00073	0.307413	3.25533	0.00113262	0.0201968
TM7SF3	959.329	-1.00319	0.252467	-3.97354	7.08124e-05	0.00314519
CARNMT1	298.788	-1.00702	0.31798	-3.16692	0.00154062	0.0245703
GK	754.255	-1.01554	0.268464	-3.78277	0.000155095	0.00546807
TMX3	822.55	-1.01859	0.28355	-3.59229	0.00032778	0.0090341
YIPF5	487.665	-1.02154	0.348794	-2.92878	0.0034029	0.0433667
ORC5	431.772	-1.02409	0.309663	-3.3071	0.00094266	0.0178642
TARBP2	125.349	-1.025	0.32615	-3.14273	0.00167378	0.0259782
ILK	2692.87	-1.02746	0.279147	-3.68071	0.000232589	0.00719575
VMP1	947.916	-1.02885	0.224549	-4.58185	4.60885e-06	0.000418441
CEPT1	2180.36	-1.03057	0.301181	-3.42175	0.000622203	0.0137628
PRDX3	527.303	-1.03572	0.329667	-3.14171	0.00167963	0.0260399
DSTN	264.908	-1.04552	0.334982	-3.12113	0.00180158	0.0274405
TMEM64	357.513	-1.04628	0.324144	-3.22783	0.00124732	0.0215237
RNASEH2A	456.141	-1.04992	0.363803	-2.88597	0.00390215	0.0472578
PLSCR1	746.626	-1.05886	0.291792	-3.62883	0.000284707	0.00829113
PTTG1IP	359.344	-1.06341	0.307404	-3.45933	0.000541512	0.0126849
TXNDC16	225.504	-1.06667	0.371895	-2.86822	0.00412791	0.0491353
TMED3	242.685	-1.06812	0.251092	-4.25389	2.10087e-05	0.00126202
PPA2	621.67	-1.07061	0.271342	-3.9456	7.96003e-05	0.00333051
SLC66A3	318.382	-1.08625	0.285981	-3.79834	0.00014567	0.00518118
C12orf29	338.965	-1.0888	0.327447	-3.32512	0.000883817	0.0171446
CRYZ	499.711	-1.1021	0.340415	-3.23754	0.00120566	0.0209349
LZTFL1	407.18	-1.10743	0.350385	-3.1606	0.00157445	0.024995
DBR1	555.567	-1.10769	0.276735	-4.00272	6.26183e-05	0.0028898
COQ5	874.542	-1.1079	0.303987	-3.64458	0.000267832	0.00794969
IFNGR1	1855.97	-1.11612	0.278007	-4.01473	5.95138e-05	0.00279293
TMEM14C	422.001	-1.12493	0.35974	-3.12707	0.00176557	0.0270701
ZNF566	375.213	-1.13957	0.3422	-3.33012	0.000868093	0.0170283
NDUFB6	171.052	-1.14734	0.324395	-3.53687	0.000404899	0.010513
DARS2	820.895	-1.14889	0.311092	-3.6931	0.000221541	0.00695206
FAM102B	306.948	-1.16082	0.272204	-4.26453	2.00323e-05	0.00125346
GIMAP2	340.375	-1.16719	0.324276	-3.59936	0.000318997	0.00889798
CYB5R1	221.013	-1.16912	0.36045	-3.24351	0.00118065	0.0206554
CHTF8	935.443	-1.17706	0.383072	-3.07268	0.00212147	0.0305699
FANCF	1787.31	-1.1787	0.263122	-4.47967	7.47591e-06	0.000605741
SH3YL1	473.202	-1.19286	0.412898	-2.88901	0.00386462	0.046997
POT1	665.373	-1.20146	0.216344	-5.55344	2.80106e-08	1.21592e-05
TMEM106B	512.33	-1.21049	0.301736	-4.01176	6.02669e-05	0.00280929
ARL3	49.1358	-1.21813	0.417605	-2.91695	0.00353472	0.0441889
OSTC	864.83	-1.22909	0.358119	-3.43206	0.000599025	0.0135302
CRY1	180.189	-1.24472	0.41377	-3.00825	0.00262754	0.0360663
ECI2	412.402	-1.25478	0.344373	-3.64368	0.000268768	0.00796046
C21orf91	310.66	-1.26247	0.413635	-3.05215	0.00227211	0.0322718
MSMO1	307.48	-1.27235	0.396773	-3.20674	0.00134249	0.0224218
PGM2L1	379.891	-1.35214	0.393091	-3.43977	0.000582215	0.0132583
ASF1A	548.936	-1.39251	0.276521	-5.03581	4.75823e-07	8.81287e-05
HYAL2	39.9202	-1.42082	0.458444	-3.09922	0.0019403	0.0289192
TTC30B	301.572	-1.42271	0.441557	-3.22204	0.00127283	0.0216329
TK2	276.737	-1.42765	0.494574	-2.88662	0.00389398	0.0472001
TLR10	1872.4	-1.4612	0.420062	-3.47854	0.000504162	0.0121375
BID	123.092	-1.49316	0.518651	-2.87893	0.00399027	0.0479903
TIMM8B	43.2795	-1.50059	0.450658	-3.32979	0.00086913	0.0170283
SLC25A20	515.366	-1.52181	0.500124	-3.04287	0.00234337	0.033081
C18orf54	110.679	-1.55145	0.51105	-3.03581	0.00239892	0.0335583
TPM1	174.693	-1.57219	0.49737	-3.16101	0.00157224	0.0249886
NAT1	95.5015	-1.58272	0.513271	-3.08359	0.00204518	0.0299875
ZNF257	289.366	-1.61224	0.5076	-3.17621	0.00149214	0.0240735
ARV1	180.067	-1.61612	0.40141	-4.0261	5.67091e-05	0.00271637
C1orf112	263.77	-1.66302	0.396002	-4.19951	2.67488e-05	0.0015354
SAMHD1	3537.68	-1.66358	0.511599	-3.25172	0.00114708	0.0204022
CD1D	258.27	-1.81083	0.349207	-5.18556	2.15363e-07	5.40271e-05
TRIQK	49.0867	-1.92445	0.588542	-3.26987	0.00107598	0.0194615
CCR2	212.37	-2.02649	0.614172	-3.29955	0.000968407	0.0182154
CLEC4A	159.691	-2.03175	0.58731	-3.45942	0.000541335	0.0126849
TNNI2	74.5403	-2.26554	0.69587	-3.25569	0.00113115	0.0201965
DNASE1L3	32.8717	-2.42645	0.827467	-2.93238	0.00336378	0.0429864
ZNF610	41.1673	-2.45388	0.69914	-3.50986	0.000448342	0.0112215
PON2	73.8104	-2.50172	0.82455	-3.03404	0.00241304	0.0336542
TM6SF1	39.7863	-2.70592	0.88226	-3.06704	0.00216193	0.0310485
TBC1D4	119.374	-2.84619	0.716812	-3.97063	7.16839e-05	0.00316115
PLBD1	188.333	-3.11893	1.0077	-3.0951	0.00196749	0.029168
SLC40A1	153.419	-3.22349	1.10975	-2.9047	0.00367607	0.0452359
SLC2A9	27.613	-3.50302	1.15229	-3.04006	0.00236534	0.0332883
CADM1	73.1065	-3.77037	1.20074	-3.14005	0.0016892	0.026159
STING1	27.8894	-3.90501	1.29488	-3.01574	0.00256357	0.0353629
NLRP3	278.467	-3.92742	1.34146	-2.92772	0.00341454	0.0434354
HNMT	26.3422	-4.46235	1.28563	-3.47095	0.00051863	0.0123573
SLC38A11	75.1269	-5.38983	1.27383	-4.23118	2.32466e-05	0.0013568
CD300LB	16.505	-6.08234	1.91655	-3.17358	0.00150569	0.0242358
PLXNA4	28.4671	-6.22964	2.06377	-3.01857	0.00253972	0.0350689
CCL3	697.091	-6.43482	1.82593	-3.52413	0.000424872	0.010816
THBD	18.8812	-6.93199	2.32649	-2.97959	0.00288632	0.0382307
ITGAD	20.8488	-7.13937	2.03277	-3.51214	0.000444507	0.0111583
SLC5A5	11.39	-7.56623	2.40443	-3.14678	0.00165077	0.0257571
PLA2G4A	31.3646	-7.69067	2.11511	-3.63606	0.000276836	0.00809584
HCAR3	15.5283	-7.92744	2.61322	-3.0336	0.00241656	0.0336695
CLDN7	5.71297	-8.01783	2.42814	-3.30205	0.000959797	0.0181395
GIMAP5	34.843	-8.21301	2.74992	-2.98663	0.00282069	0.0377392
IL1B	605.528	-8.59107	2.24961	-3.81891	0.000134042	0.0048743
PCDHB2	5.19883	-14.4428	4.23137	-3.41327	0.00064189	0.01406
ADORA3	4.36067	-14.9483	3.51392	-4.25402	2.09969e-05	0.00126202
AKR1E2	3.20927	-19.1522	2.89827	-6.60815	3.8914e-11	6.00617e-08
PRPH2	5.47486	-19.2314	6.3372	-3.03468	0.00240791	0.0336164
C11orf96	8.51606	-19.4239	3.03315	-6.40388	1.5148e-10	1.61862e-07
PPIAL4E	54.6333	-20.029	4.36688	-4.58657	4.50581e-06	0.000414504
LIMS3	22.1847	-21.5179	5.83078	-3.69039	0.000223906	0.00700515
H2AB1	3.06574	-21.702	6.38154	-3.40075	0.000672019	0.0144729
SNX7	5.91788	-21.8586	6.39218	-3.41959	0.000627154	0.0138502
ULK4P2	8.15959	-22.1349	6.40632	-3.45516	0.000549969	0.0128181
ADAMTS1	3.19581	-23.1557	4.64973	-4.98001	6.35825e-07	0.000108219
KLB	2.62676	-25.1728	3.50537	-7.18119	6.91084e-13	1.37141e-09
CXCL8	83.656	-25.3745	2.987	-8.49496	1.98006e-17	9.16834e-14
CCL3L1	514.486	-27.5512	5.6358	-4.88861	1.01552e-06	0.000143944
FOXD4L5	8.80572	-29.2653	5.20152	-5.62631	1.8411e-08	9.02344e-06
P3H3	2.70928	-29.5336	4.89414	-6.03449	1.59468e-09	1.38448e-06
FAM133DP	21.5072	-29.9509	6.32835	-4.73281	2.21434e-06	0.000233345
TRIM50	6.28983	-31.7495	6.38548	-4.97214	6.62167e-07	0.000109502
SLX1B-SULT1A4	15.1113	-34.3086	6.37032	-5.3857	7.21627e-08	2.3867e-05
PPIAL4F	21.9335	-37.3605	6.35752	-5.87659	4.18798e-09	3.06185e-06
SLX1A-SULT1A3	18.4876	-37.4532	6.36995	-5.87968	4.11063e-09	3.06185e-06
CFAP43	2.7393	-38.6069	6.36459	-6.0659	1.3122e-09	1.21518e-06

## Sheet: HBV vs HBV-HDV
Supplemental Table 1h: Differentially Expressed Gene (DEG) List - HBV vs HBV/HDV
DEG = log2(FC) +/-1, padj <0.05
Gene	baseMean	log2FoldChange	lfcSE	stat	pvalue	padj
RNF17	7.7794	-36.3113	5.09602	-7.12543	1.03753e-12	2.78022e-09
FAM90A26	3.81551	-35.516	5.1209	-6.9355	4.04795e-12	9.29755e-09
CTAG2	5.12472	-34.2035	5.12075	-6.6794	2.39923e-11	4.82185e-08
FBLL1	0.378802	-32.0599	5.15454	-6.21973	4.98009e-10	6.67249e-07
NPIPA7	21.2197	-31.7582	5.10132	-6.22549	4.80062e-10	6.67249e-07
ULK4P2	8.15959	-30.2683	5.09223	-5.94402	2.78115e-09	3.43964e-06
ZNF625-ZNF20	6.54153	-30.06	5.11435	-5.87758	4.16313e-09	4.78106e-06
CXCL11	1.67242	-28.0585	5.15357	-5.44449	5.19535e-08	4.39636e-05
MUC12	1.1203	-25.4504	5.1233	-4.96757	6.77954e-07	0.000419237
PKP3	0.894308	-25.2463	5.14472	-4.90722	9.23782e-07	0.000530449
NOTCH2NLA	13.1552	-24.7018	3.34508	-7.38451	1.53022e-13	6.1507e-10
MEF2B	16.4171	-24.2987	5.10959	-4.75551	1.97943e-06	0.000936036
ERVV-2	3.92593	-24.1913	5.04654	-4.79365	1.63776e-06	0.000797938
CFAP43	2.7393	-23.4276	5.15101	-4.54815	5.41194e-06	0.00235171
IL1A	18.4463	-22.7423	4.6567	-4.88379	1.04065e-06	0.00056591
TAPBP	7.24735	-22.1446	5.08566	-4.35433	1.33475e-05	0.00476893
NOS1AP	5.29532	-21.9616	5.13831	-4.27408	1.91924e-05	0.00656544
SNORD62B	9.32792	-21.8091	5.0842	-4.28958	1.79013e-05	0.00625688
TBC1D3J	19.7427	-21.2426	5.12955	-4.14122	3.45466e-05	0.0113355
HBG2	28.4316	-21.1504	4.10695	-5.14992	2.60597e-07	0.000174578
OR4F21	22.0636	-21.0613	4.05787	-5.19024	2.10024e-07	0.000153489
ZNF385D	4.13087	-20.5741	2.83968	-7.2452	4.31809e-13	1.38853e-09
H2AB1	3.06574	-20.384	5.08821	-4.00611	6.17256e-05	0.0190851
RAB6B	14.2893	-20.3394	3.21651	-6.32345	2.55786e-10	4.11516e-07
ANKRD18A	1.85133	-20.2726	3.93556	-5.15114	2.58908e-07	0.000174578
ZNF662	0.877728	-20.2612	5.10896	-3.96582	7.31436e-05	0.0213819
HORMAD2-AS1	1.4854	-20.0838	3.9521	-5.0818	3.73874e-07	0.000240446
SPTB	6.39942	-19.9923	1.97635	-10.1158	4.70209e-24	7.56002e-20
FFAR3	21.2173	-19.9019	3.66616	-5.42853	5.68204e-08	4.56779e-05
VIL1	5.63786	-19.8877	2.56713	-7.74706	9.40471e-15	5.0403e-11
PRPH2	5.47486	-19.8561	5.093	-3.8987	9.671e-05	0.0259151
DEFA1B	22.2536	-19.7296	5.0781	-3.88524	0.000102228	0.0265101
MUC5B-AS1	0.749902	-19.5845	4.97006	-3.94049	8.13164e-05	0.0229369
GOLGA6B	1.91459	-19.5796	5.09125	-3.84574	0.000120188	0.0292785
PRKCG	10.501	-19.4919	2.40288	-8.11188	4.98442e-16	4.00698e-12
SLC6A13	1.94207	-18.6318	2.94651	-6.32335	2.5595e-10	4.11516e-07
TEX45	1.56593	-17.948	3.99909	-4.48803	7.1886e-06	0.00296355
PCYT1B	4.91553	-17.3327	3.14133	-5.51765	3.43566e-08	3.0688e-05
GRIK5	1.59577	-17.0834	3.22531	-5.29668	1.17925e-07	9.0286e-05
GRM4	0.751867	-16.7633	4.38154	-3.8259	0.000130298	0.0312675
SPEF2	28.8545	-2.20831	0.591609	-3.73272	0.000189425	0.0422996
PHKA1	273.241	-1.45869	0.371067	-3.93108	8.4565e-05	0.023442
SLC7A5P2	1073.76	-1.13081	0.299865	-3.77105	0.000162565	0.036813
KLF6	19430	-1.12513	0.298301	-3.77178	0.000162087	0.036813
TTN-AS1	439.862	-1.03957	0.213269	-4.87445	1.09113e-06	0.00056591
ZNF767P	796.18	-1.02968	0.26343	-3.90872	9.27852e-05	0.0252848
COQ6	246.686	1.14328	0.30989	3.6893	0.000224868	0.0482057
TNFRSF19	27.6831	4.05077	1.01997	3.97146	7.14333e-05	0.0212686
PCDHB18P	5.73034	23.0936	5.13396	4.49821	6.85276e-06	0.00289944
CTD-2201I18.1	0.349105	23.6158	5.08573	4.64355	3.42472e-06	0.00157322
LOC105379176	0.527786	24.4797	5.08517	4.81394	1.47983e-06	0.000743521
AMPD1	0.513989	24.6862	5.06367	4.87517	1.08716e-06	0.00056591
GSTT2B	0.413892	24.8521	5.05755	4.91388	8.92933e-07	0.000530449
TJP1	1.22972	27.8796	5.05078	5.51986	3.39273e-08	3.0688e-05
NPIPA3	12.4549	28.299	5.11156	5.53627	3.08972e-08	3.0688e-05
LOC101929243	0.414016	28.4559	5.13376	5.54288	2.97532e-08	3.0688e-05

## Sheet: HBV vs HD
Supplemental Table 1i: Differentially Expressed Gene (DEG) List - HBV vs HD
DEG = log2(FC) +/-1, padj <0.05
Gene	baseMean	log2FoldChange	lfcSE	stat	pvalue	padj
PTPRB	14.0626	54.7551	4.56405	11.997	3.68189e-33	5.11451e-29
FAM106A	5.81027	47.2982	5.21038	9.07769	1.109e-19	3.08102e-16
OR4F3	5.33515	45.1621	5.22665	8.64074	5.58501e-18	1.29302e-14
HTRA3	4.91358	44.6374	4.03712	11.0568	2.03311e-28	9.41397e-25
PCDHB18P	5.73034	39.0328	5.27357	7.40159	1.34559e-13	1.43781e-10
HAVCR1	2.63743	28.6903	5.25471	5.45991	4.76367e-08	7.19262e-06
ANKRD20A2	11.8719	27.9321	5.204	5.36743	7.98663e-08	1.12063e-05
NPIPA2	26.8242	27.4034	5.21027	5.25949	1.44452e-07	1.8409e-05
CNDP1	5.11285	24.0039	3.1049	7.73097	1.06733e-14	1.23552e-11
LDHC	2.97256	22.7257	5.28523	4.29985	1.70917e-05	0.000696249
RSPH10B	6.97889	21.9133	5.22722	4.19215	2.76323e-05	0.00100011
CCDC116	3.00635	21.1561	1.84805	11.4478	2.41162e-30	1.67499e-26
POU5F1	4.66747	20.0776	2.48499	8.07955	6.50061e-16	1.12875e-12
LOC730098	2.92119	19.7021	2.95961	6.657	2.7948e-11	1.84869e-08
SNORD116-7	33.5468	19.3176	5.20432	3.71183	0.000205766	0.0046628
CADM2	4.86663	18.9839	3.10578	6.11243	9.81239e-10	3.68389e-07
MAPK8IP1P2	14.8606	18.8875	5.29953	3.564	0.00036524	0.00701735
NPIPA3	12.4549	17.9392	5.29142	3.39023	0.00069833	0.0111393
PPIAL4D	20.5548	17.4899	5.2348	3.34109	0.000834509	0.012688
TMEM52	2.94128	17.1579	5.29841	3.23831	0.00120238	0.0165697
FAM27E3	8.67037	16.6611	2.75108	6.05619	1.3938e-09	4.84031e-07
C14orf132	5.16852	9.99447	3.57373	2.79665	0.00516356	0.0466366
ACAN	8.10251	8.13898	2.77665	2.93123	0.00337627	0.0345869
BMP8A	19.5734	6.10638	1.59533	3.82766	0.000129365	0.00330849
SNORD91B	24.8133	6.02506	1.18009	5.10558	3.29773e-07	3.41857e-05
SNORA36B	6.58363	5.89693	1.7233	3.42189	0.000621878	0.0102231
SNORD116-20	131.868	5.87348	1.69352	3.46821	0.000523935	0.00904098
GIPC3	15.8359	5.78788	1.80114	3.21345	0.00131152	0.0175345
SNORD116-21	69.5366	5.65847	1.78571	3.16874	0.00153099	0.0195829
SNORD61	25.9668	5.62009	1.25987	4.46086	8.16316e-06	0.000403539
SNORD50A	81.1085	5.62001	1.1281	4.98186	6.29774e-07	5.68064e-05
SNCB	8.98119	5.53528	1.494	3.705	0.00021139	0.00474381
SNORD27	23.2702	5.4336	1.1717	4.63735	3.52904e-06	0.000209495
UHRF1	11.4945	5.39946	1.47076	3.67121	0.000241404	0.0052396
SNORD76	215.292	5.24901	1.2156	4.31804	1.57418e-05	0.000667234
ZDHHC19	10.1026	4.98935	1.60767	3.10346	0.00191272	0.0230819
SNORD24	20.0847	4.98234	1.20171	4.14603	3.38285e-05	0.00117185
TBC1D3P1-DHX40P1	9.47717	4.94462	1.78794	2.76554	0.00568278	0.0494918
SNORD60	47.6258	4.80444	0.916902	5.23987	1.60694e-07	1.99303e-05
SNORD26	39.3004	4.80028	1.169	4.10631	4.02022e-05	0.00134566
SNORD36A	10.2121	4.73684	1.59545	2.96896	0.00298805	0.0317784
SNORD56	11.3476	4.70646	1.27809	3.68242	0.000231033	0.00510219
SNORD116-23	156.487	4.702	1.35128	3.47966	0.000502059	0.00879457
SNORD35B	4.54775	4.66928	1.62374	2.87564	0.00403209	0.0391677
SNORD116-16	776.264	4.61154	0.951672	4.84572	1.26154e-06	9.56768e-05
SNORD68	251.626	4.5995	0.899445	5.11371	3.15893e-07	3.30304e-05
SNORD57	24.8357	4.58041	0.974733	4.69915	2.61251e-06	0.000168011
SNORD45A	120.338	4.57601	0.996141	4.59373	4.35387e-06	0.000240955
SNORD55	55.5758	4.53588	1.04245	4.35119	1.35399e-05	0.000587759
SNORD45C	12.4735	4.45824	1.32589	3.36244	0.000772582	0.0120171
SNORD33	1253.61	4.45726	0.839431	5.30986	1.09711e-07	1.46538e-05
SNORD116-22	169.779	4.43677	1.45475	3.04985	0.00228956	0.0262628
SNORD116-15	313.354	4.43414	1.09353	4.0549	5.01559e-05	0.00159797
NEFH	19.6033	4.43156	1.50447	2.9456	0.00322334	0.0334644
SNORD104	78.4164	4.4215	0.937278	4.71739	2.38895e-06	0.00015613
FAM186B	4.54911	4.4194	1.53197	2.88477	0.00391696	0.0383172
SNORA77	8.01158	4.26496	1.4877	2.86682	0.00414623	0.0399136
SNORD116-14	51.8911	4.24127	1.43356	2.95857	0.00309072	0.0324513
SNORD83A	8.93923	4.22512	1.36442	3.09664	0.0019573	0.0234386
SNORD71	11.5397	4.22254	1.21341	3.47989	0.000501614	0.00879457
SNORD66	6.55477	4.1916	1.46982	2.85178	0.00434753	0.0414777
SNORD32A	74.2823	4.17858	0.87332	4.78471	1.71238e-06	0.000119531
SNORD110	34.4826	4.12475	1.1778	3.50207	0.000461666	0.00832857
FAM222A	5.27588	4.12106	1.4336	2.87463	0.00404501	0.0392383
SNORD116-24	230.181	4.00896	1.29834	3.08774	0.00201683	0.0239451
SNORD47	44.542	3.94667	1.28867	3.0626	0.0021942	0.025442
SNORD116-26	9.08979	3.91669	1.29222	3.03098	0.00243758	0.0274101
SNORD116-1	229.515	3.90961	0.985153	3.96853	7.23176e-05	0.002106
SNORD100	6.23094	3.83363	1.21732	3.14924	0.00163693	0.0205779
SNORD35A	54.4243	3.79272	0.905	4.19085	2.77909e-05	0.00100011
LMTK3	6.20109	3.77003	1.27384	2.95958	0.00308061	0.0323719
SNORD21	168.126	3.74319	0.815511	4.58999	4.43265e-06	0.000244341
SNORD28	49.1046	3.65402	1.19054	3.06922	0.0021462	0.0250241
SNORD12	25.3897	3.59866	1.03509	3.47665	0.000507721	0.00884912
SNORD116-2	465.362	3.57852	1.1968	2.99006	0.0027892	0.0302347
SNORD116-8	451.422	3.39872	0.73185	4.64402	3.41694e-06	0.000207269
ZFHX2	13.3804	3.32991	1.12997	2.9469	0.00320979	0.0334237
SNORD83B	23.2101	3.30609	0.873878	3.78323	0.000154804	0.00380598
SNORD16	52.6931	3.29165	0.908274	3.62407	0.000290003	0.00596806
RAI14	13.0257	3.19823	0.932157	3.431	0.000601368	0.0100163
MYPOP	8.88525	3.18349	0.782267	4.06957	4.71002e-05	0.00151688
SNORD46	155.262	3.12606	0.734025	4.2588	2.0553e-05	0.000802698
TOX2	40.9967	2.9922	0.989928	3.02264	0.00250579	0.0277797
FILIP1L	14.875	2.96165	0.704434	4.2043	2.61897e-05	0.000970135
SPTBN2	52.9873	2.95781	1.06322	2.78193	0.0054036	0.0480784
SNORA60	45.0903	2.88208	0.863283	3.33851	0.000842275	0.012773
SNORA13	15.3953	2.80766	1.01604	2.76334	0.00572139	0.0497346
SNORA66	42.9791	2.74216	0.900047	3.04668	0.00231384	0.0264267
ZNF853	56.279	2.72977	0.874706	3.12078	0.00180371	0.0220558
TMEM44	21.903	2.72639	0.985693	2.76596	0.00567548	0.0494593
SNORA33	72.1255	2.69277	0.708258	3.80195	0.000143559	0.0035674
ZNF865	88.6513	2.60335	0.496379	5.24468	1.56553e-07	1.95917e-05
ZNF629	35.2922	2.59709	0.870388	2.98383	0.0028466	0.0305817
GTF2IP20	296.504	2.50776	0.691647	3.62578	0.000288088	0.00595511
LINC00265	273.879	2.47868	0.497036	4.98692	6.1349e-07	5.56993e-05
SNORA61	229.944	2.41469	0.696131	3.46872	0.000522941	0.00903504
KCNMB3	66.9522	2.39588	0.735849	3.25594	0.00113018	0.0159061
HNRNPUL2	1355.67	2.35409	0.405346	5.8076	6.33739e-09	1.69294e-06
SNORD67	22.1159	2.3448	0.81109	2.89093	0.00384107	0.0378414
SNORA17A	33.9821	2.31088	0.804912	2.87097	0.00409217	0.0395852
PRR12	2046.06	2.22586	0.410962	5.41623	6.08696e-08	8.8077e-06
LINC00999	322.708	2.22433	0.599851	3.70815	0.000208782	0.00471575
CEP250	1026.11	2.15598	0.374962	5.74987	8.93123e-09	2.17656e-06
CIZ1	959.585	2.14846	0.339544	6.32748	2.49191e-10	1.15384e-07
BMP1	18.6512	2.13965	0.631345	3.38903	0.000701397	0.0111393
ZSWIM9	44.8026	2.12612	0.549463	3.86945	0.000109082	0.00291265
TCF7	587.022	2.09865	0.583964	3.5938	0.000325885	0.0064948
SNORA44	147.832	2.08039	0.725549	2.86733	0.00413951	0.0399041
LOC100133091	84.1066	2.07216	0.583681	3.55016	0.000385003	0.00727448
SNORA62	532.244	2.06234	0.604365	3.41241	0.000643914	0.0104615
MMP17	131.32	2.02772	0.672695	3.01432	0.00257555	0.0283045
TSHZ1	278.808	2.02178	0.382978	5.27911	1.29813e-07	1.67243e-05
CAPS	98.8574	2.01962	0.529297	3.81566	0.000135817	0.00341782
RAI1	731.149	2.01758	0.419919	4.80469	1.54995e-06	0.000110981
CORO2B	463.003	1.99596	0.64743	3.0829	0.00204994	0.0242553
SDK2	713.994	1.98992	0.524526	3.79374	0.000148396	0.00367445
SPECC1L	1267.1	1.97576	0.384584	5.13738	2.78595e-07	3.01308e-05
ZNF358	147.332	1.95307	0.383405	5.09402	3.50555e-07	3.55443e-05
SNORD89	5610.51	1.93034	0.583301	3.30934	0.000935159	0.0138637
CNOT3	935.054	1.90913	0.286758	6.65764	2.78254e-11	1.84869e-08
TCOF1	2944.93	1.90798	0.304567	6.26455	3.73903e-10	1.67545e-07
ZNF646	581.758	1.90768	0.38921	4.90142	9.51448e-07	7.82045e-05
MTCL1	135.353	1.89817	0.530087	3.58087	0.000342448	0.00669993
SNORA31	133.841	1.88474	0.516111	3.65182	0.000260385	0.00551372
SNORA24	1349.4	1.88278	0.680079	2.76847	0.00563204	0.0493283
MAP7D1	540.326	1.87383	0.362342	5.17142	2.32319e-07	2.71189e-05
OLFML2A	32.8805	1.86259	0.527933	3.52808	0.000418588	0.00776315
ARSD	116.788	1.8547	0.659494	2.81231	0.00491871	0.0452488
SMARCA4	3563.17	1.82999	0.324667	5.6365	1.73538e-08	3.30222e-06
SYNPO	3466.9	1.82576	0.429597	4.24994	2.1383e-05	0.0008228
CENPF	41.1051	1.79296	0.537616	3.33502	0.000852942	0.0128925
HHLA3	20.1459	1.79068	0.631275	2.8366	0.00455963	0.04297
ZSCAN22	100.478	1.79008	0.509772	3.51152	0.000445549	0.00810782
SCAF1	586.111	1.78828	0.378849	4.7203	2.35495e-06	0.00015613
SPEN	4854.89	1.78645	0.286382	6.23799	4.43221e-10	1.92399e-07
CIC	2055.26	1.78171	0.314568	5.66398	1.47903e-08	2.93502e-06
NPIPB4	4245.84	1.75059	0.578308	3.02709	0.00246916	0.0275495
ATN1	879.75	1.74741	0.349734	4.9964	5.84111e-07	5.37343e-05
PRKCSH	10870.4	1.74683	0.240144	7.27411	3.48715e-13	3.22933e-10
SORBS3	134.272	1.74662	0.465845	3.74936	0.00017729	0.00418121
MYH9	49270.4	1.73571	0.259345	6.69268	2.19123e-11	1.60202e-08
ACTN4	9551.89	1.71829	0.35938	4.78126	1.74198e-06	0.000120387
SNORA14B	80.6289	1.71213	0.601417	2.84682	0.00441587	0.042043
BICRA	308.889	1.71195	0.447375	3.82667	0.000129891	0.00331067
PLEC	22399.1	1.70755	0.340929	5.00851	5.48526e-07	5.14836e-05
LARP1	4412.87	1.69373	0.259631	6.52363	6.86271e-11	3.66654e-08
SIPA1L3	4127.98	1.6932	0.349487	4.84481	1.26733e-06	9.56768e-05
ARHGEF5	1389.32	1.68707	0.435046	3.87791	0.000105358	0.00285289
SF3A2	1153.67	1.68704	0.295445	5.71017	1.12865e-08	2.48857e-06
KMT2A	11419.7	1.67868	0.30212	5.55631	2.75531e-08	4.72519e-06
ZFAT	761.133	1.67501	0.436143	3.84051	0.000122778	0.0031701
SNORA10	413.624	1.67453	0.505785	3.31076	0.000930432	0.0138084
ENG	186.137	1.67378	0.562513	2.97553	0.0029248	0.0312526
ZSWIM4	80.5544	1.66459	0.404248	4.11774	3.82611e-05	0.00129001
UACA	149.746	1.66187	0.459975	3.61297	0.000302715	0.00617951
LINC01000	5043.63	1.66024	0.347758	4.77412	1.80497e-06	0.000122906
POU6F1	96.4966	1.65624	0.488601	3.38975	0.000699568	0.0111393
LOC100129034	348.907	1.64127	0.438319	3.74446	0.000180782	0.00424528
BCORL1	489.984	1.6357	0.368954	4.43333	9.27885e-06	0.00043841
RIN3	2195.96	1.63463	0.400399	4.08251	4.45514e-05	0.0014665
PPDPF	331.223	1.6301	0.275232	5.92264	3.16813e-09	9.77966e-07
FOXP4	793.578	1.62838	0.425817	3.82413	0.000131234	0.00332659
IGFBP4	54.6343	1.62666	0.589062	2.76144	0.00575474	0.0498995
PACS1	5901.9	1.61945	0.251304	6.44419	1.1622e-10	5.97531e-08
ARID1A	9023.52	1.61673	0.280385	5.76613	8.11146e-09	2.04866e-06
OBSCN	1829.65	1.61404	0.336357	4.79858	1.59794e-06	0.00011325
TAF15	5499.61	1.61246	0.25043	6.43877	1.20444e-10	5.97531e-08
USF2	2354.1	1.60692	0.218034	7.37003	1.7059e-13	1.69262e-10
MBD6	430.591	1.60671	0.282832	5.68078	1.34081e-08	2.78438e-06
ZNF296	247.198	1.60472	0.44681	3.59151	0.000328774	0.00653361
GVINP1	2018.3	1.60039	0.370827	4.31573	1.59078e-05	0.000667234
CC2D1A	374.705	1.59526	0.283802	5.62103	1.89821e-08	3.42441e-06
CHD3	2224.36	1.59398	0.35814	4.45073	8.55792e-06	0.000418585
HIVEP3	341.518	1.59287	0.504249	3.15889	0.00158369	0.0200355
SPTBN1	15493.1	1.57436	0.298242	5.27881	1.30028e-07	1.67243e-05
PMS2CL	435.272	1.57078	0.522419	3.00675	0.00264057	0.0287688
ARMCX4	65.8712	1.56962	0.45435	3.45465	0.000551003	0.00931808
BCR	1780.5	1.56726	0.388655	4.03254	5.5178e-05	0.00171856
SRRM1	5266.81	1.55922	0.236423	6.59502	4.25195e-11	2.56799e-08
CAPN15	334.896	1.55639	0.316043	4.92462	8.45227e-07	7.15918e-05
ZMIZ1	938.486	1.54665	0.482555	3.20514	0.00134998	0.0178802
ZHX3	251.251	1.54419	0.433893	3.55891	0.000372394	0.00710566
SYNGAP1	1063.34	1.53867	0.453639	3.39183	0.000694267	0.0111235
CREBBP	18416.9	1.53694	0.271703	5.65669	1.54317e-08	3.01919e-06
SPTAN1	26193.8	1.5307	0.299346	5.1135	3.16251e-07	3.30304e-05
WASHC2A	14854.6	1.52954	0.218731	6.99279	2.69471e-12	2.33952e-09
CD22	14598.7	1.51781	0.323583	4.69065	2.72337e-06	0.000172329
ODF2	1304.24	1.51746	0.309331	4.90561	9.31376e-07	7.74715e-05
CAST	8360.02	1.51626	0.285723	5.30677	1.11586e-07	1.47623e-05
PRRC2C	15088.5	1.51417	0.243982	6.20608	5.43231e-10	2.28667e-07
NCOR2	1775.51	1.51407	0.288351	5.25081	1.51434e-07	1.91234e-05
MICALL1	417.545	1.51201	0.339499	4.45366	8.44204e-06	0.000414376
FBRS	1157.55	1.50206	0.259487	5.78856	7.09909e-09	1.83184e-06
CHERP	956.796	1.50036	0.292427	5.1307	2.88663e-07	3.08447e-05
PRR14	305.529	1.49999	0.32522	4.61224	3.9835e-06	0.000229605
TCF20	3169.46	1.494	0.290106	5.14984	2.60715e-07	2.91138e-05
BOD1L1	5176.87	1.49314	0.244848	6.09824	1.07239e-09	3.92017e-07
MED18	87.2818	1.48632	0.517227	2.87362	0.00405795	0.0393363
KTN1	3701.19	1.48316	0.22402	6.62067	3.57586e-11	2.25783e-08
PABPC3	35.9428	1.48029	0.410313	3.60772	0.000308896	0.00624505
BTBD2	1000.57	1.47168	0.216088	6.81054	9.72361e-12	7.94533e-09
SRRM2	20825.3	1.47121	0.292171	5.03542	4.76794e-07	4.56769e-05
BCL9L	1084.28	1.4689	0.417074	3.52193	0.000428423	0.00789256
INF2	2314.64	1.46783	0.307664	4.77089	1.83413e-06	0.000124282
CMIP	2116.56	1.46763	0.320018	4.58608	4.51642e-06	0.000247975
CA11	112.625	1.46358	0.374918	3.90374	9.47192e-05	0.00264737
WASHC2C	17936	1.46235	0.248572	5.88301	4.02871e-09	1.21658e-06
MINK1	1815.53	1.46029	0.263005	5.55234	2.81875e-08	4.77504e-06
SNORA52	415.642	1.45989	0.454573	3.21156	0.00132017	0.0175993
CEP350	6808.39	1.45788	0.285938	5.09857	3.42222e-07	3.52134e-05
ATXN2L	4030.54	1.45649	0.256696	5.674	1.39504e-08	2.84977e-06
EIF5B	1914.47	1.45255	0.336614	4.31518	1.59471e-05	0.000667234
BCOR	3620.38	1.44376	0.350618	4.11777	3.82556e-05	0.00129001
PRRC2B	5053.21	1.44099	0.285387	5.04926	4.43521e-07	4.27843e-05
SART1	1570.4	1.44068	0.267385	5.38805	7.12263e-08	1.0096e-05
AHDC1	264.454	1.43352	0.491131	2.91882	0.00351358	0.0353743
DLGAP4	664.626	1.43135	0.245596	5.82805	5.6078e-09	1.52741e-06
TLN1	15341.7	1.42706	0.320966	4.44616	8.74192e-06	0.000421646
FMNL1	6132.62	1.4229	0.230463	6.17407	6.65521e-10	2.56799e-07
ZRSR2	1327.72	1.41787	0.313089	4.52864	5.93642e-06	0.000315431
KMT2D	10502	1.41716	0.328127	4.31893	1.56785e-05	0.000667234
FRG1BP	666.923	1.41508	0.442648	3.19686	0.00138933	0.0182758
GLI1	44.5625	1.41369	0.503442	2.80804	0.00498439	0.0457018
TAF3	627.33	1.40063	0.391635	3.57637	0.000348403	0.00679729
LOC729218	1585.95	1.39822	0.391902	3.56779	0.000360007	0.00695529
YLPM1	3905.21	1.39305	0.255831	5.44518	5.17524e-08	7.64736e-06
ZNF318	4316.11	1.39282	0.399521	3.48623	0.000489877	0.00862662
HCFC1	3198.11	1.39191	0.304362	4.57321	4.80303e-06	0.000262673
SAFB	5413.29	1.39037	0.212173	6.55302	5.63865e-11	3.13306e-08
GPATCH8	3851.66	1.38848	0.285107	4.87003	1.11579e-06	8.70756e-05
CDK11B	2109.27	1.38366	0.247495	5.59068	2.2618e-08	3.97704e-06
SNORA7A	423.777	1.38039	0.495466	2.78603	0.00533572	0.0476034
NPIPA5	2113.41	1.37833	0.452372	3.04691	0.00231208	0.0264267
AKNA	6967.72	1.37239	0.283976	4.83276	1.34655e-06	0.000100564
NUMA1	6380.07	1.36906	0.317226	4.31572	1.59085e-05	0.000667234
BRD4	4670.18	1.36843	0.279892	4.88916	1.01268e-06	8.22636e-05
RESF1	8470.43	1.36733	0.296992	4.60392	4.14616e-06	0.000236798
MAP3K10	150.653	1.3661	0.32782	4.16722	3.08335e-05	0.00109908
FLNA	31087.5	1.36478	0.339988	4.01421	5.96443e-05	0.00181295
SETD1B	2351.63	1.3646	0.347294	3.92923	8.52179e-05	0.00242434
NBPF1	5581.53	1.36255	0.36683	3.71439	0.000203696	0.00462344
POM121	4945.98	1.35899	0.294864	4.60888	4.04853e-06	0.000232389
HDAC5	952.451	1.35889	0.304937	4.45631	8.33819e-06	0.00041073
MLLT1	285.88	1.35872	0.331723	4.09596	4.20415e-05	0.00139379
RNPEPL1	1546.37	1.35661	0.299512	4.52941	5.9149e-06	0.000315431
FXYD5	6576.06	1.3561	0.237935	5.69946	1.20184e-08	2.56843e-06
SIPA1	4118.35	1.35411	0.240778	5.62388	1.86711e-08	3.41263e-06
DTX4	485.541	1.35154	0.397149	3.40309	0.000666273	0.0108121
NOP53	11878.4	1.35089	0.245299	5.5071	3.64784e-08	5.96142e-06
GATAD2A	1217.27	1.34888	0.224665	6.00395	1.92572e-09	6.3691e-07
KMT2B	2092.6	1.34686	0.279963	4.81083	1.50306e-06	0.000108531
MYO9B	7651.77	1.34671	0.275594	4.88656	1.02614e-06	8.2394e-05
HLA-DOA	863.911	1.34511	0.245618	5.47646	4.33927e-08	6.69742e-06
SUPT6H	4111.83	1.34026	0.297065	4.51169	6.43145e-06	0.000335862
RAD50	2962.96	1.33996	0.310799	4.31133	1.62273e-05	0.000672877
ZNF512B	225.858	1.33979	0.415933	3.22118	0.00127666	0.017251
ZC3H18	1478.19	1.33608	0.270264	4.94361	7.66875e-07	6.65791e-05
NCOA6	1484.57	1.33536	0.282951	4.71939	2.36548e-06	0.00015613
ZNF777	331.912	1.33255	0.295736	4.50588	6.60987e-06	0.000342603
RSL1D1	3283.34	1.33049	0.26888	4.94825	7.48835e-07	6.54218e-05
CLIP2	839.632	1.3289	0.408783	3.25086	0.00115055	0.0160774
REXO1	971.884	1.32623	0.354613	3.73992	0.000184078	0.00429032
VEGFB	614.2	1.3243	0.22546	5.87377	4.25997e-09	1.24902e-06
CAMTA2	850.321	1.32197	0.31062	4.2559	2.08213e-05	0.000809417
ZC3H13	2715.12	1.31137	0.283043	4.63313	3.60172e-06	0.000211103
WNK1	17610.9	1.31115	0.257816	5.08562	3.66436e-07	3.68853e-05
NFE2L1	1401.95	1.31005	0.228049	5.74459	9.2144e-09	2.20685e-06
GCC2	2994.27	1.30858	0.222866	5.87161	4.31595e-09	1.24902e-06
ABL1	636.524	1.30592	0.259417	5.03408	4.8016e-07	4.56843e-05
PHF2	1020.6	1.30386	0.351661	3.70771	0.000209138	0.00471614
CCDC137	264.445	1.30317	0.24967	5.21957	1.79342e-07	2.14762e-05
POM121C	5226.55	1.30285	0.280835	4.6392	3.49756e-06	0.000209417
CABLES2	65.2575	1.30012	0.449766	2.89067	0.00384424	0.0378457
MLXIP	1376.47	1.29974	0.303234	4.28626	1.81704e-05	0.000727392
CASP8AP2	1544.19	1.2992	0.295473	4.39701	1.09754e-05	0.000501513
SNORA81	2078.33	1.29684	0.463432	2.79833	0.00513681	0.0465159
CCDC120	52.3835	1.29671	0.430527	3.01191	0.00259609	0.0284628
TNRC6C	903.886	1.29178	0.293199	4.40582	1.05387e-05	0.000487975
SH2B2	426.617	1.289	0.398707	3.23295	0.00122518	0.0168172
GPATCH4	313.168	1.28761	0.329295	3.9102	9.22204e-05	0.00259185
NSRP1	406.44	1.276	0.257115	4.96278	6.94921e-07	6.14851e-05
SH3BP1	1483.85	1.27319	0.222843	5.71341	1.10734e-08	2.48857e-06
NOLC1	1975.15	1.27306	0.257832	4.93757	7.91023e-07	6.82491e-05
TPR	7688	1.26999	0.225507	5.63168	1.78465e-08	3.30541e-06
LAX1	546.052	1.26882	0.445009	2.85122	0.00435516	0.0415219
SLC4A5	122.593	1.26837	0.40133	3.16041	0.00157545	0.0199677
BPTF	7841.77	1.26799	0.26005	4.87596	1.08282e-06	8.5463e-05
DNAJC4	194.115	1.26765	0.381221	3.32524	0.000883415	0.0132379
MPHOSPH8	2376.61	1.26765	0.262737	4.82479	1.4015e-06	0.000103007
MPRIP	6370.01	1.26636	0.329799	3.8398	0.000123135	0.00317342
NOTCH1	3504.18	1.26631	0.339548	3.72941	0.000191927	0.00444343
GSE1	1370.69	1.26027	0.244198	5.16086	2.45821e-07	2.84559e-05
SETD1A	1272.65	1.25946	0.332877	3.78356	0.000154599	0.00380598
UBE2O	960.255	1.25685	0.316473	3.97142	7.14454e-05	0.00208937
SELENON	348.439	1.25167	0.291545	4.29324	1.76084e-05	0.000713114
NFATC1	1226.88	1.25158	0.243662	5.13656	2.79813e-07	3.01308e-05
RBM10	2589.98	1.25028	0.244009	5.12389	2.99294e-07	3.17366e-05
RFX1	294.431	1.24718	0.334171	3.73216	0.000189842	0.00440986
GNAS	24832.3	1.24703	0.218658	5.7031	1.17646e-08	2.55347e-06
KLC2	326.941	1.24372	0.349034	3.56331	0.000366206	0.0070262
GTF2F1	1271.14	1.24286	0.233826	5.31532	1.06471e-07	1.43591e-05
RNF40	1139.26	1.24278	0.254657	4.8802	1.05976e-06	8.41211e-05
EIF4G1	6743.46	1.23837	0.249895	4.95556	7.21236e-07	6.34094e-05
UTP14A	1370.11	1.23745	0.282765	4.37627	1.2073e-05	0.000537519
MED15	1887.02	1.23594	0.223676	5.5256	3.28365e-08	5.49556e-06
CLSTN1	3274.43	1.23499	0.294634	4.19161	2.7698e-05	0.00100011
NCOR1	9516.97	1.23321	0.247096	4.9908	6.01288e-07	5.49506e-05
PHRF1	2115.96	1.2271	0.278362	4.40828	1.04197e-05	0.000484081
TNRC6A	2586.47	1.22694	0.210182	5.83748	5.29953e-09	1.47232e-06
RABL6	1083.87	1.22545	0.281253	4.35712	1.31785e-05	0.000577486
WASH3P	1061.9	1.22474	0.376772	3.2506	0.00115161	0.0160774
TNRC6B	6071.16	1.22344	0.270759	4.51854	6.22674e-06	0.000327635
RNF44	262.364	1.22262	0.262482	4.65791	3.19434e-06	0.000196339
NCF1C	8771.59	1.22246	0.294807	4.14665	3.37374e-05	0.00117185
RTF1	2053.72	1.2213	0.213829	5.71155	1.11954e-08	2.48857e-06
NCF1	18383.3	1.22121	0.286764	4.25859	2.05716e-05	0.000802698
CARD11	4219.01	1.21662	0.252926	4.81018	1.50791e-06	0.000108531
UBN1	1197.2	1.21585	0.21559	5.63965	1.70398e-08	3.2875e-06
PPP1R9B	4751.8	1.21437	0.242811	5.00129	5.6948e-07	5.27376e-05
THRAP3	4994.12	1.21408	0.21165	5.73626	9.67911e-09	2.24145e-06
NPRL3	490.444	1.21349	0.292165	4.15345	3.27499e-05	0.00115007
TAOK2	751.245	1.21088	0.312989	3.86878	0.000109383	0.00291265
EPHB6	1260.89	1.20452	0.365702	3.29372	0.0009887	0.0144569
TICAM1	403.139	1.20452	0.340557	3.53691	0.000404844	0.00753845
WIZ	319.377	1.20243	0.334837	3.59109	0.000329295	0.00653463
HNRNPUL2-BSCL2	3925.15	1.20095	0.241873	4.96521	6.86269e-07	6.11087e-05
TCHP	546.257	1.20033	0.347858	3.45063	0.000559284	0.00942842
FOXK1	504.355	1.19841	0.22438	5.34097	9.24487e-08	1.27149e-05
ZNF628	179.997	1.1955	0.429888	2.78095	0.00541997	0.0481694
MAZ	3577.72	1.19539	0.207455	5.76217	8.30405e-09	2.05985e-06
BDP1	4727.37	1.19426	0.231578	5.15706	2.50857e-07	2.85627e-05
HDGFL2	728.277	1.19031	0.241875	4.92119	8.60212e-07	7.24194e-05
CCDC124	462.62	1.18942	0.292298	4.0692	4.71739e-05	0.00151688
AKAP9	8334.31	1.18723	0.248939	4.76918	1.8498e-06	0.000124736
MLLT6	2704.93	1.18491	0.25147	4.71193	2.4538e-06	0.000158538
TOP1	2489.9	1.18384	0.25362	4.66777	3.04488e-06	0.00018967
INPP5D	13783.8	1.18255	0.2117	5.58597	2.32397e-08	4.03528e-06
ARHGEF18	5300.38	1.1798	0.265302	4.44702	8.70695e-06	0.000421423
LRRFIP1	4661.23	1.17772	0.256195	4.59698	4.28668e-06	0.000238727
MRI1	62.7579	1.17766	0.398724	2.95358	0.00314109	0.0328808
RFC1	2028.59	1.17538	0.236164	4.97697	6.45875e-07	5.78829e-05
ZNF486	537.382	1.17374	0.338586	3.46661	0.000527071	0.00908381
NIPBL	10955.9	1.17372	0.207192	5.66491	1.47104e-08	2.93502e-06
HSF1	1139.62	1.17332	0.250783	4.67865	2.88769e-06	0.000180689
PALM2AKAP2	3284.4	1.17152	0.229905	5.09568	3.47483e-07	3.54918e-05
FAM193A	1660.9	1.1692	0.231433	5.05202	4.37155e-07	4.24652e-05
ATAD3B	455.252	1.16879	0.35107	3.32923	0.000870875	0.0131065
USP42	506.435	1.16332	0.295402	3.9381	8.21294e-05	0.00234745
ANKRD11	5151.49	1.16202	0.249632	4.65494	3.24081e-06	0.000198318
AP3D1	1872.02	1.16191	0.251081	4.62763	3.69883e-06	0.000214981
SF3A1	5085.82	1.16175	0.22563	5.14892	2.61985e-07	2.91138e-05
TRAF3IP1	281.08	1.16174	0.348648	3.33214	0.00086182	0.0129843
GIT1	725.722	1.16163	0.236992	4.90153	9.50916e-07	7.82045e-05
ZYX	631.465	1.16069	0.351941	3.29797	0.000973864	0.0143001
RHOBTB2	1865.92	1.15738	0.378856	3.05493	0.00225113	0.0258862
NEK8	523.483	1.15728	0.306611	3.77442	0.000160379	0.00390161
TAF4	448.836	1.1568	0.246542	4.69212	2.70391e-06	0.000172293
MAML1	848.413	1.15679	0.270209	4.28109	1.85984e-05	0.000738145
GRAMD1A	673.152	1.15545	0.28737	4.02077	5.80083e-05	0.00178273
IL17RA	1364.72	1.15374	0.216912	5.31891	1.04388e-07	1.42163e-05
ADD2	665.507	1.15219	0.339986	3.38893	0.00070167	0.0111393
PPP1R13B	264.504	1.15193	0.26428	4.35873	1.30818e-05	0.000575059
SNORA2C	749.345	1.15051	0.416453	2.76264	0.00573367	0.0498102
PHACTR4	1109.44	1.15013	0.264628	4.34623	1.38499e-05	0.000599344
POU2F2	1695.32	1.14884	0.329575	3.48583	0.000490608	0.00862662
RASA4CP	997.718	1.14872	0.304702	3.76998	0.000163263	0.00394415
TGFB1	2217.23	1.14747	0.258278	4.44278	8.8805e-06	0.000425376
APC	5177.06	1.14727	0.246689	4.65065	3.30887e-06	0.000201595
ZSWIM1	180.345	1.14436	0.248676	4.60183	4.18796e-06	0.000236798
ARHGEF11	207.898	1.14367	0.380133	3.00861	0.00262443	0.0286378
POLR2A	12060.5	1.13925	0.2244	5.07688	3.83684e-07	3.80696e-05
MACF1	19482.7	1.13795	0.355045	3.20508	0.00135025	0.0178802
ITPR3	3684.63	1.13712	0.247117	4.60155	4.19354e-06	0.000236798
EP400	4085.19	1.13697	0.251088	4.52818	5.94939e-06	0.000315431
VHL	1110.51	1.13636	0.262082	4.33589	1.45172e-05	0.000624328
PEAK1	1284.61	1.1349	0.282472	4.01776	5.8755e-05	0.00179377
GOLGA2	549.767	1.1323	0.256307	4.41774	9.97399e-06	0.000465033
CD74	131119	1.13198	0.202283	5.59603	2.19312e-08	3.90572e-06
UBTF	3300.16	1.13173	0.207533	5.45323	4.94633e-08	7.38812e-06
SRCAP	8456.79	1.13048	0.262529	4.30612	1.66145e-05	0.000684841
ARID1B	6750.74	1.12719	0.238954	4.71717	2.39147e-06	0.00015613
EP300	14666.3	1.12508	0.236191	4.76343	1.90331e-06	0.00012711
ZC3H4	1925.03	1.12481	0.300634	3.74148	0.00018294	0.00427814
ACIN1	4537.22	1.12385	0.288242	3.89897	9.66015e-05	0.00268378
GOLGB1	2225.08	1.12372	0.256112	4.3876	1.14609e-05	0.000516379
ZFP30	190.73	1.1184	0.333603	3.35248	0.000800925	0.0123208
MARK4	380.566	1.11751	0.263306	4.24414	2.19435e-05	0.000839716
KAT6B	5255.72	1.11694	0.219701	5.08393	3.69714e-07	3.69474e-05
TRIP11	3639.25	1.11562	0.304365	3.66539	0.000246967	0.00531055
NFIC	310.009	1.11512	0.333108	3.34761	0.000815108	0.0124836
BAZ1B	3943.11	1.11427	0.310447	3.58925	0.000331631	0.0065529
HNRNPUL1	4894.07	1.11303	0.18393	6.05139	1.43599e-09	4.8652e-07
ZNF574	364.337	1.11155	0.268351	4.14216	3.44052e-05	0.00118298
ZNF592	4372.69	1.11115	0.239462	4.64021	3.48062e-06	0.000209304
PROSER3	100.223	1.10877	0.358283	3.09469	0.00197021	0.0235122
PHF12	1526.13	1.10777	0.237513	4.66406	3.10031e-06	0.000192096
MYO18A	3083.38	1.10679	0.246083	4.49761	6.87206e-06	0.00035225
IWS1	1283.59	1.10664	0.271479	4.07634	4.57505e-05	0.00149534
ZNF480	592.863	1.10594	0.269796	4.09917	4.14633e-05	0.00138122
RBM6	5909.94	1.0997	0.300785	3.65608	0.000256101	0.00546467
DENND1C	897.952	1.09943	0.268326	4.09737	4.17879e-05	0.0013887
MAP3K11	305.83	1.09692	0.309643	3.54253	0.000396309	0.00742932
ARHGAP45	5331.78	1.09449	0.232195	4.71366	2.43312e-06	0.000157937
NR1D1	200.373	1.09279	0.394284	2.77157	0.00557861	0.0490458
CDK12	3928.62	1.09262	0.257033	4.25089	2.1292e-05	0.000821574
MAST3	2926.97	1.09236	0.286979	3.80642	0.000140991	0.00352883
PHC1	1743.82	1.09035	0.351885	3.09858	0.00194449	0.0233255
STIP1	2475.38	1.08944	0.347355	3.13639	0.00171041	0.0212706
RIPOR1	1721.46	1.0883	0.260388	4.17952	2.92125e-05	0.00104585
PIK3R2	288.98	1.08492	0.302063	3.5917	0.000328523	0.00653361
PPARD	363.391	1.08389	0.264843	4.09258	4.26605e-05	0.00141095
ZNF557	325.021	1.08079	0.280591	3.85183	0.000117236	0.00306691
ABCD1	362.76	1.07768	0.334534	3.22144	0.00127546	0.017251
CSNK1G2	992.068	1.07704	0.221854	4.85475	1.20539e-06	9.25088e-05
KRI1	1033.62	1.07509	0.335205	3.20726	0.00134005	0.0177961
CEP131	229.083	1.07016	0.281249	3.80502	0.000141792	0.00353615
TESPA1	301.738	1.06893	0.349505	3.05842	0.0022251	0.0256505
MAP4	2964.39	1.06448	0.294337	3.61653	0.000298581	0.00611739
PTCD1	453.949	1.06434	0.327276	3.25212	0.00114547	0.0160509
PGAM5	256.206	1.06427	0.343463	3.09865	0.00194405	0.0233255
MED25	1741.88	1.06317	0.215473	4.93409	8.05234e-07	6.90463e-05
MBD3	408.839	1.06144	0.317192	3.34637	0.000818757	0.0125119
PRR14L	2420.79	1.05993	0.261638	4.05114	5.09678e-05	0.00161643
SNX22	1217.76	1.05924	0.297606	3.55922	0.000371957	0.00710566
TCF3	1441.57	1.05915	0.252099	4.20133	2.65357e-05	0.000977739
WAS	3249.97	1.05722	0.192085	5.5039	3.71483e-08	6.00031e-06
MAML2	2168.56	1.05594	0.229438	4.60228	4.17889e-06	0.000236798
TTC3	5991.5	1.05576	0.199497	5.2921	1.20917e-07	1.58459e-05
ZMYND19	83.0367	1.05477	0.357861	2.94742	0.00320438	0.0334174
PLBD2	299.492	1.05455	0.366613	2.87648	0.00402134	0.03911
IRAK1	2063.53	1.05257	0.218703	4.81281	1.48826e-06	0.000108238
ZNF570	183.325	1.05229	0.267768	3.92986	8.49956e-05	0.00242434
DFFA	214.718	1.05102	0.303877	3.4587	0.000542789	0.00922873
ROCK2	1320.35	1.04978	0.259859	4.03981	5.34949e-05	0.00167742
SF3B2	4898.53	1.04847	0.231454	4.52991	5.90086e-06	0.000315431
MIB2	132.694	1.04763	0.346333	3.02492	0.00248699	0.0276397
FURIN	1037.22	1.04581	0.23505	4.44933	8.61374e-06	0.000419836
KIF1C	698.981	1.04172	0.376823	2.76447	0.00570153	0.0496175
BRPF1	701.15	1.04132	0.260184	4.00225	6.27426e-05	0.00188649
GOLGA3	1704.62	1.03906	0.304438	3.41304	0.000642416	0.0104615
ZNF106	3290.18	1.03877	0.230664	4.50337	6.68844e-06	0.000344108
ANKRD13D	323.772	1.03876	0.327558	3.17123	0.00151794	0.0194518
ATAD5	219.698	1.03838	0.331258	3.13465	0.00172062	0.0213129
SYNE2	12076.6	1.03369	0.331813	3.11526	0.00183781	0.0223423
GOLGA4	2821.44	1.03349	0.248563	4.15787	3.21226e-05	0.00113541
MAP1S	638.033	1.03282	0.342472	3.01577	0.00256324	0.0282363
TTYH3	282.439	1.03261	0.343984	3.00191	0.00268296	0.0291619
PUS1	626.053	1.03252	0.256362	4.02759	5.63527e-05	0.00174342
RUFY1	1914.54	1.03216	0.188283	5.48196	4.20628e-08	6.69742e-06
CC2D1B	656.251	1.03114	0.246011	4.19142	2.77214e-05	0.00100011
PABPC1	62547.8	1.03047	0.178035	5.78804	7.12111e-09	1.83184e-06
INTS1	1900.62	1.0292	0.287767	3.57649	0.00034824	0.00679729
ZNF107	2678.22	1.02902	0.317755	3.2384	0.00120203	0.0165697
HDLBP	3218.24	1.0271	0.260704	3.93972	8.15777e-05	0.00233649
CBFA2T3	640.307	1.02616	0.354349	2.8959	0.00378078	0.0373799
TAF6	517.453	1.02528	0.258308	3.96922	7.21072e-05	0.00210429
PML	1495.18	1.02401	0.324441	3.15622	0.00159826	0.0201648
CCDC88C	4638.24	1.0229	0.226442	4.51728	6.26389e-06	0.000328346
LRRC37B	779.843	1.02097	0.300897	3.39309	0.000691078	0.0110852
PTPN23	1029.9	1.01718	0.28591	3.55769	0.000374126	0.00710942
TLE5	5747.39	1.01686	0.212262	4.7906	1.66286e-06	0.000116661
PSD4	2959.19	1.01586	0.277774	3.65716	0.000255024	0.00545006
NIBAN3	2876.78	1.01493	0.307058	3.30533	0.00094864	0.0140038
MRTFA	1300.49	1.01488	0.277651	3.65524	0.000256946	0.00547428
SELENOO	136.965	1.01464	0.333497	3.04241	0.00234689	0.0266345
SH3KBP1	3406.36	1.01382	0.234845	4.31699	1.5817e-05	0.000667234
ZNF598	317.507	1.01366	0.196802	5.15069	2.59531e-07	2.91138e-05
PITPNM1	673.654	1.01246	0.248446	4.07517	4.59816e-05	0.00149597
JADE2	3102.91	1.0077	0.227029	4.43865	9.0523e-06	0.000432115
DNMT1	2924.78	1.00648	0.289425	3.4775	0.000506112	0.00884327
CRTC1	676.701	1.00637	0.270137	3.72539	0.00019501	0.00448491
ICE1	2336.43	1.0049	0.234218	4.29043	1.78331e-05	0.00071893
TMEM94	1091.42	1.00407	0.250689	4.00525	6.19526e-05	0.00187083
NIN	9887.47	1.00325	0.25825	3.88482	0.000102408	0.00280028
ZC3H7B	1304.93	1.00324	0.224091	4.4769	7.57339e-06	0.000377068
PPRC1	926.112	1.00312	0.241454	4.15451	3.25991e-05	0.00114932
RPL7L1	766.305	1.00289	0.212613	4.71695	2.39404e-06	0.00015613
DHX34	293.464	1.00211	0.29848	3.35737	0.000786884	0.0121451
TESK1	429.034	1.0011	0.283661	3.5292	0.000416814	0.0077406
INVS	1339.11	1.00041	0.238515	4.19434	2.73671e-05	0.00100011
SRGAP2	1647.52	1.00025	0.330642	3.02518	0.00248482	0.0276397
FRS2	762.748	-1.00488	0.260825	-3.85269	0.000116826	0.00306193
FZD3	107.279	-1.01117	0.322023	-3.14005	0.00168918	0.0210821
ZNF280C	494.153	-1.01758	0.271381	-3.74963	0.000177096	0.00418121
CFL2	1886.63	-1.02055	0.300115	-3.40051	0.000672603	0.0108894
WARS2	284.264	-1.02086	0.316788	-3.22254	0.00127061	0.0172027
HYAL2	39.9202	-1.0284	0.369691	-2.78177	0.00540627	0.0480784
CRYZ	499.711	-1.02946	0.280814	-3.66601	0.000246367	0.00530586
STARD4	153.909	-1.03033	0.353332	-2.91603	0.00354518	0.0356262
SCARNA17	784.18	-1.0423	0.269377	-3.86932	0.00010914	0.00291265
ADAMTS6	336.664	-1.04499	0.360345	-2.89998	0.00373185	0.037028
NRAS	1634.56	-1.04585	0.298485	-3.50386	0.000458561	0.0082941
RSRP1	3309.33	-1.04908	0.219462	-4.78023	1.75096e-06	0.000120409
DCUN1D1	672.394	-1.05296	0.293303	-3.59001	0.000330672	0.00654325
EPM2AIP1	788.503	-1.05309	0.234631	-4.48831	7.17912e-06	0.000361565
ARL15	170.96	-1.06372	0.291046	-3.65482	0.000257358	0.00547466
SLC5A3	542.828	-1.07051	0.295298	-3.6252	0.000288737	0.00595966
TTC30B	301.572	-1.09402	0.362814	-3.01537	0.00256666	0.0282455
H3-3B	4405.9	-1.09402	0.316095	-3.46105	0.000538064	0.00920473
MS4A7	306.505	-1.09743	0.37315	-2.941	0.00327156	0.0338143
DYNLT3	147.264	-1.09944	0.330715	-3.32442	0.000886012	0.0132507
CSAD	242.136	-1.11961	0.39736	-2.81761	0.00483823	0.0448052
C9orf72	473.426	-1.1198	0.383099	-2.923	0.00346678	0.0352026
NAMPT	2743.35	-1.12608	0.31542	-3.5701	0.000356842	0.00692303
KLF6	19430	-1.1299	0.307488	-3.67463	0.000238191	0.00520093
SLC7A5P2	1073.76	-1.13013	0.308812	-3.6596	0.00025261	0.00540679
SOD2	1290.69	-1.13853	0.40481	-2.81251	0.00491563	0.0452488
WDR5B	187.61	-1.14413	0.332334	-3.44272	0.000575891	0.00963819
L3MBTL4	532.21	-1.15691	0.399063	-2.89906	0.00374282	0.0371103
TTC14	2930.67	-1.15916	0.202077	-5.73621	9.68158e-09	2.24145e-06
PGM2L1	379.891	-1.16506	0.324121	-3.59452	0.000324995	0.00648637
BMT2	280.285	-1.17888	0.215189	-5.47833	4.29359e-08	6.69742e-06
ARRDC3	2568.07	-1.19006	0.361812	-3.28918	0.00100481	0.0146166
DENND1B	907.466	-1.19802	0.237106	-5.0527	4.35602e-07	4.24652e-05
YRDC	219.003	-1.20002	0.393901	-3.0465	0.00231526	0.0264267
TSC22D3	4154.62	-1.21931	0.375225	-3.24955	0.00115588	0.0161209
RPL23AP53	202.778	-1.23858	0.35328	-3.50593	0.000455013	0.00825141
ALG10B	304.132	-1.26279	0.428164	-2.94931	0.00318482	0.0332884
ARL3	49.1358	-1.27843	0.34406	-3.7157	0.00020264	0.00460699
LRRC70	153.823	-1.29072	0.446028	-2.89382	0.00380586	0.0375477
RHOB	752.532	-1.29141	0.425284	-3.03657	0.00239283	0.0270454
LOC100288203	62.8677	-1.31623	0.454489	-2.89606	0.00377885	0.0373799
ALG14	110.866	-1.32155	0.336786	-3.924	8.70908e-05	0.0024589
SRGN	1666.81	-1.32525	0.430838	-3.07598	0.00209809	0.0245531
PTP4A1	1376.53	-1.33188	0.350457	-3.80042	0.000144454	0.00358323
DMXL2	463.997	-1.3478	0.477152	-2.82468	0.00473281	0.0441528
TRIQK	49.0867	-1.3704	0.477985	-2.86705	0.00414323	0.0399124
AURKAP1	368.984	-1.39872	0.489245	-2.85894	0.0042506	0.0407489
SNHG1	112.602	-1.41275	0.506389	-2.78986	0.00527316	0.0472272
NFKBID	1179.53	-1.41447	0.496681	-2.84784	0.00440175	0.0419374
MBOAT1	205.768	-1.41484	0.391623	-3.61277	0.000302948	0.00617951
SLC2A13	139.524	-1.4209	0.383706	-3.7031	0.000212985	0.00477189
PDE4D	1615.05	-1.46786	0.458383	-3.20225	0.00136359	0.0179712
STOM	496.733	-1.49725	0.432396	-3.46269	0.000534812	0.0091717
MMD	191.128	-1.60083	0.564118	-2.83776	0.00454312	0.0428829
NFKBIA	16494	-1.68044	0.604921	-2.77794	0.00547039	0.04837
CDKN1A	813.672	-1.869	0.567911	-3.29101	0.000998272	0.0145509
RORA	196.212	-1.92811	0.624354	-3.08817	0.00201393	0.023943
EIF4E3	168.088	-1.94498	0.43842	-4.43634	9.15034e-06	0.000433814
PDE5A	145.243	-1.94978	0.627442	-3.1075	0.00188676	0.0228301
ENOSF1	74.4315	-2.07738	0.686943	-3.0241	0.00249375	0.0276904
PRR5L	48.2751	-2.1005	0.569302	-3.68961	0.000224601	0.00498392
PDGFD	37.3775	-2.14103	0.755376	-2.83439	0.0045913	0.0431603
GUCY1A1	42.4122	-2.25328	0.807593	-2.79012	0.00526882	0.0472235
MGLL	35.4548	-2.30404	0.654528	-3.52015	0.0004313	0.00790395
FAM157B	62.572	-2.50576	0.803455	-3.11873	0.00181632	0.022132
DUSP5	228.855	-2.53669	0.75485	-3.36053	0.000777944	0.0120607
EGR2	419.971	-2.61242	0.650146	-4.0182	5.86448e-05	0.00179377
RGS2	2481.95	-2.69129	0.903536	-2.97862	0.00289548	0.0309975
SLC8A1	125.125	-2.70269	0.954354	-2.83195	0.00462647	0.0433938
ID2	190.321	-2.76246	0.985562	-2.80293	0.00506413	0.0460982
F2R	102.503	-2.81143	1.01358	-2.77375	0.00554142	0.0488115
SLC40A1	153.419	-2.99552	0.917918	-3.26339	0.00110088	0.0156044
MYOM2	159.305	-3.03064	0.779266	-3.88909	0.00010062	0.00275683
HES1	82.3913	-3.08578	1.11556	-2.76613	0.00567255	0.0494593
CD226	144.343	-3.14772	0.748186	-4.20713	2.5863e-05	0.000961756
SGK1	758.647	-3.17067	0.964597	-3.28704	0.00101245	0.01465
F13A1	855.586	-3.20274	1.13771	-2.81507	0.00487659	0.0450481
NR4A1	408.547	-3.23561	0.943579	-3.42908	0.000605627	0.0100511
YES1	33.6429	-3.24084	0.938658	-3.45264	0.000555138	0.0093699
NEDD8-MDP1	20.0849	-3.26754	1.10998	-2.94378	0.00324229	0.033611
GUCY1B1	40.7962	-3.28132	1.01612	-3.22926	0.00124113	0.0169523
ATF3	52.144	-3.2965	1.04838	-3.14438	0.00166438	0.0208852
RGS1	529.593	-3.4037	1.06411	-3.19863	0.00138081	0.0181809
CLU	185.553	-3.44379	1.08556	-3.17237	0.00151199	0.0194292
DMTN	24.1523	-3.77683	1.05431	-3.58228	0.000340606	0.0066827
CAVIN2	163.111	-3.78107	1.09134	-3.4646	0.000531022	0.00912924
KIF14	12.2836	-3.85762	1.39659	-2.76216	0.00574202	0.0498239
ITGB3	449.498	-3.89618	1.01674	-3.83202	0.000127093	0.00326331
PRKAR2B	135.618	-3.90919	0.905272	-4.31825	1.57273e-05	0.000667234
MFAP3L	22.5533	-3.98144	1.35353	-2.94151	0.00326614	0.0338077
DNM1	16.2104	-4.03815	1.12304	-3.59572	0.000323489	0.0064656
TUBB1	919.131	-4.06932	1.23072	-3.30646	0.000944823	0.0139897
PF4	186.057	-4.3218	1.18506	-3.64692	0.000265405	0.00558598
SLC22A23	10.2764	-4.39467	1.3718	-3.20359	0.00135725	0.0179489
ASAP2	19.7969	-4.49924	1.42361	-3.16045	0.00157526	0.0199677
CXCR2P1	13.5279	-4.52758	1.40625	-3.21961	0.00128366	0.0173119
PPBP	1366.92	-4.54779	1.1483	-3.96045	7.481e-05	0.00217403
PTPN13	11.0394	-4.56119	1.41044	-3.23388	0.00122119	0.0167957
SPARC	156.252	-4.63644	1.08613	-4.26877	1.96558e-05	0.00077348
STON2	24.7269	-4.68695	1.65377	-2.83411	0.00459535	0.0431603
PDGFC	15.5623	-4.82664	1.57428	-3.06595	0.00216982	0.0252225
CCL3	697.091	-4.89751	1.50616	-3.25164	0.0011474	0.0160509
C1QA	19.2714	-4.94153	1.48541	-3.32671	0.000878775	0.0131826
ITGA2B	167.591	-5.05121	1.17455	-4.30056	1.70366e-05	0.000696046
GP1BA	43.7867	-5.21649	1.45967	-3.57376	0.000351896	0.00683954
RAB27B	41.5657	-5.35848	1.31614	-4.07134	4.67428e-05	0.00151001
LCN8	14.7032	-5.36099	1.91077	-2.80567	0.00502121	0.0458578
TREML1	27.9279	-5.3757	1.38707	-3.87559	0.000106368	0.00286905
RNF180	7.7714	-5.45732	1.97195	-2.76747	0.00564931	0.0493831
DIAPH3	11.2234	-5.60216	1.73505	-3.22881	0.00124306	0.016962
JAG2	15.1417	-5.83056	1.78638	-3.2639	0.00109889	0.0155922
REREP3	10.5064	-6.10274	1.80169	-3.38723	0.000706013	0.01117
PTGS2	132.598	-6.17931	1.65034	-3.74426	0.000180923	0.00424528
SCX	10.292	-6.5	2.17765	-2.98486	0.00283704	0.0305499
CXCL5	7.91377	-6.53294	1.92719	-3.38988	0.000699244	0.0111393
PROS1	9.07922	-7.13431	2.03345	-3.50847	0.000450693	0.00818376
IL1B	605.528	-7.25809	1.85155	-3.92001	8.85463e-05	0.00249492
TSPAN9	9.52992	-7.32198	2.55509	-2.86564	0.00416163	0.0400064
LTBP1	85.2759	-7.63335	1.74187	-4.38227	1.1745e-05	0.000525028
CXCL8	83.656	-8.24196	2.33882	-3.52399	0.000425105	0.00785993
HBA1	45.393	-8.26474	2.83159	-2.91876	0.00351426	0.0353743
SNORD62B	9.32792	-16.1416	5.2831	-3.05532	0.00224817	0.0258735
RIMBP3B	33.7193	-16.5026	5.21997	-3.16143	0.00156996	0.0199344
ZNF385D	4.13087	-17.8661	2.94067	-6.07552	1.23586e-09	4.40189e-07
NOTCH2NLA	13.1552	-18.8711	3.44734	-5.47409	4.39767e-08	6.71297e-06
PRKCG	10.501	-19.1961	2.46322	-7.7931	6.5387e-15	8.25719e-12
H2AB1	3.06574	-19.4081	5.2917	-3.66765	0.000244794	0.00528988
SPTB	6.39942	-19.8726	2.06372	-9.62953	6.00052e-22	2.08383e-18
PCYT1B	4.91553	-20.3717	3.20024	-6.36568	1.94425e-10	9.31294e-08
PRPH2	5.47486	-21.2538	5.2511	-4.0475	5.17678e-05	0.00163433
FFAR3	21.2173	-21.4159	3.77008	-5.6805	1.34298e-08	2.78438e-06
VIL1	5.63786	-21.4632	2.63834	-8.13514	4.11458e-16	8.16509e-13
OR4F21	22.0636	-21.8149	4.17547	-5.22454	1.74589e-07	2.12738e-05
IL1A	18.4463	-22.1435	4.77487	-4.63751	3.52633e-06	0.000209495
HBG2	28.4316	-22.6109	4.22226	-5.35516	8.54811e-08	1.18742e-05
LINC00552	2.40427	-23.3829	5.26246	-4.44333	8.85774e-06	0.000425376
ULK4P2	8.15959	-24.1257	5.30742	-4.54566	5.47639e-06	0.000297158
RAB6B	14.2893	-25.7232	3.29006	-7.81844	5.34819e-15	7.42917e-12
H3C15	36.5215	-28.2489	5.22882	-5.40254	6.57043e-08	9.40926e-06
NOS1AP	5.29532	-31.1244	5.24861	-5.93003	3.02881e-09	9.5621e-07
PPIAL4F	21.9335	-31.4022	5.24416	-5.98803	2.12399e-09	6.86146e-07
SLX1B-SULT1A4	15.1113	-32.4521	5.25184	-6.17918	6.44354e-10	2.55735e-07
TRIM50	6.28983	-34.5993	5.27828	-6.55504	5.56267e-11	3.13306e-08
SLX1A-SULT1A3	18.4876	-35.1685	5.25118	-6.69727	2.12356e-11	1.60202e-08
CFAP43	2.7393	-41.3811	5.25322	-7.87729	3.34569e-15	5.16388e-12

## Sheet: HBV-HDV vs HD
Supplemental Table 1j: Differentially Expressed Gene (DEG) List - HBV/HDV vs HD
DEG = log2(FC) +/-1, padj <0.05
Gene	baseMean	log2FoldChange	lfcSE	stat	pvalue	padj
SNORD76	215.292	3.72024	1.32359	2.81071	0.0049433	0.0355144
NPIPB2	201.322	3.30524	1.1964	2.76265	0.00573348	0.0394715
SNORD68	251.626	3.27017	0.979039	3.34018	0.000837242	0.00943313
SNORD33	1253.61	3.25516	0.912518	3.56723	0.000360771	0.00510015
SNORD21	168.126	3.25306	0.887764	3.66433	0.000247988	0.00383102
PKD1P4-NPIPA8	275.82	3.19565	1.03051	3.10105	0.00192835	0.0179109
SNORD116-16	776.264	2.95385	1.03495	2.85409	0.00431609	0.0323923
HIVEP3	341.518	2.41483	0.546799	4.41631	1.00402e-05	0.000343071
SNORD46	155.262	2.40888	0.798946	3.01507	0.00256919	0.0219578
GTF2IP20	296.504	2.40476	0.751476	3.20005	0.00137404	0.0137572
LINC00999	322.708	2.35218	0.652098	3.6071	0.000309643	0.00458649
PRR12	2046.06	2.28086	0.446541	5.10784	3.2587e-07	2.81721e-05
HNRNPUL2	1355.67	2.27303	0.440488	5.16025	2.46619e-07	2.1954e-05
CORO2B	463.003	2.21568	0.703595	3.14908	0.00163787	0.0158006
ARHGEF5	1389.32	2.13464	0.472623	4.51658	6.28469e-06	0.00024675
EGR1	1662.88	2.12354	0.764334	2.77829	0.00546453	0.0380275
SNORD116-8	451.422	2.12011	0.796398	2.66213	0.00776487	0.0490716
LINC00265	273.879	2.08498	0.540655	3.85639	0.000115074	0.00216264
TSHZ1	278.808	2.06828	0.415852	4.9736	6.57198e-07	4.60429e-05
MTCL1	135.353	2.04279	0.576591	3.54288	0.000395781	0.00547494
TCF7	587.022	2.03994	0.634549	3.21479	0.00130538	0.0132235
L1CAM	269.441	2.0393	0.651469	3.1303	0.00174626	0.0166144
SDK2	713.994	2.02859	0.57005	3.55862	0.000372811	0.00522924
RAI1	731.149	2.02672	0.456301	4.44162	8.92855e-06	0.00031481
UACA	149.746	2.02032	0.500277	4.0384	5.3817e-05	0.0012127
SPECC1L	1267.1	2.01769	0.417811	4.82919	1.37092e-06	7.75216e-05
KMT2A	11419.7	1.99669	0.328269	6.08248	1.18337e-09	7.09312e-07
SYNPO	3466.9	1.99271	0.466769	4.26916	1.96213e-05	0.000563626
ZNF646	581.758	1.94897	0.423028	4.6072	4.08136e-06	0.000181742
LOC100129034	348.907	1.9285	0.475875	4.05253	5.06664e-05	0.0011621
OBSCN	1829.65	1.90782	0.365486	5.21996	1.78962e-07	1.73016e-05
ZNF628	179.997	1.90655	0.465602	4.09482	4.22494e-05	0.00100493
LARP1	4412.87	1.87501	0.282104	6.64651	3.0013e-11	5.39694e-08
TCF20	3169.46	1.86691	0.315184	5.92323	3.1568e-09	1.29013e-06
SPTBN1	15493.1	1.86061	0.324061	5.74155	9.38126e-09	2.40991e-06
CNOT3	935.054	1.85633	0.311625	5.95693	2.57021e-09	1.10042e-06
ATN1	879.75	1.85088	0.37997	4.87112	1.10969e-06	6.74135e-05
IRS2	1087.93	1.83986	0.464477	3.96114	7.45941e-05	0.00156335
BICRA	308.889	1.8369	0.485829	3.78097	0.000156221	0.00274332
BCORL1	489.984	1.82833	0.400841	4.56124	5.08533e-06	0.000208777
PPDPF	331.223	1.8072	0.299378	6.03649	1.57499e-09	8.32984e-07
ZNF358	147.332	1.8065	0.417192	4.33013	1.49022e-05	0.00045419
CIZ1	959.585	1.79285	0.369085	4.85755	1.18849e-06	6.98914e-05
PLEC	22399.1	1.76888	0.370448	4.77497	1.79735e-06	9.79391e-05
PRRC2C	15088.5	1.76858	0.2651	6.67136	2.53442e-11	5.39694e-08
SMARCA4	3563.17	1.76683	0.352791	5.00816	5.49535e-07	4.12182e-05
SPTAN1	26193.8	1.76496	0.325262	5.42628	5.75391e-08	7.8384e-06
ZNF512B	225.858	1.76117	0.45181	3.89804	9.69761e-05	0.00192776
ZMIZ1	938.486	1.75534	0.524186	3.34869	0.000811935	0.00925125
MAP7D1	540.326	1.73907	0.393795	4.41617	1.00464e-05	0.000343071
SIPA1L3	4127.98	1.73473	0.379748	4.56812	4.92112e-06	0.000204842
GPATCH8	3851.66	1.72805	0.309768	5.57854	2.4255e-08	5.07155e-06
SCAF1	586.111	1.72713	0.411726	4.19485	2.7305e-05	0.000722056
CEP250	1026.11	1.7267	0.407635	4.2359	2.27634e-05	0.000631685
TNRC6B	6071.16	1.72156	0.294164	5.85239	4.84546e-09	1.64676e-06
CAST	8360.02	1.72018	0.310453	5.54085	3.01004e-08	5.52311e-06
CEP350	6808.39	1.71823	0.310686	5.53044	3.19431e-08	5.63139e-06
TRERF1	331.603	1.71801	0.575481	2.98535	0.00283251	0.0236683
MYH9	49270.4	1.71537	0.281802	6.08713	1.14953e-09	7.09312e-07
MAML2	2168.56	1.71453	0.249184	6.88058	5.96086e-12	5.35941e-08
CHD3	2224.36	1.70977	0.389136	4.39377	1.11399e-05	0.000369591
HIVEP1	2431.07	1.70904	0.359121	4.75895	1.94604e-06	0.000102951
ARHGAP32	596.301	1.70358	0.547129	3.11368	0.00184771	0.0173773
SYNGAP1	1063.34	1.69869	0.492963	3.44588	0.000569201	0.00702015
NAV1	141.63	1.6983	0.518986	3.27234	0.00106662	0.011376
ARID1A	9023.52	1.69433	0.304662	5.56135	2.6769e-08	5.12086e-06
TET3	1317.48	1.69026	0.253124	6.67759	2.42898e-11	5.39694e-08
YLPM1	3905.21	1.68321	0.277961	6.05558	1.39909e-09	7.86203e-07
BCR	1780.5	1.67804	0.422293	3.97365	7.07803e-05	0.00150446
CMIP	2116.56	1.66424	0.34766	4.78698	1.69309e-06	9.28203e-05
SF3A2	1153.67	1.663	0.321079	5.17941	2.22587e-07	2.06318e-05
SPEN	4854.89	1.65766	0.311197	5.32672	1.00003e-07	1.11534e-05
ACTN4	9551.89	1.64495	0.3905	4.21241	2.52657e-05	0.000682173
PALM2AKAP2	3284.4	1.64096	0.249761	6.57013	5.02718e-11	7.53324e-08
FBRS	1157.55	1.63556	0.28195	5.8009	6.59599e-09	2.11802e-06
PRKCSH	10870.4	1.63186	0.260948	6.25357	4.01183e-10	5.1529e-07
TTC28	304.277	1.6258	0.588486	2.76268	0.0057329	0.0394715
PRRC2B	5053.21	1.62109	0.310094	5.22776	1.7158e-07	1.67682e-05
HCFC1	3198.11	1.61944	0.330684	4.89723	9.71985e-07	6.24222e-05
CIC	2055.26	1.61821	0.341843	4.73378	2.20379e-06	0.000115199
LRRC37A	4197.38	1.61479	0.60258	2.6798	0.00736656	0.0473768
KMT2D	10502	1.61231	0.356533	4.52219	6.1202e-06	0.000243481
CDK12	3928.62	1.61183	0.279222	5.77257	7.80717e-09	2.17068e-06
INF2	2314.64	1.60529	0.33431	4.8018	1.57248e-06	8.74329e-05
AHNAK	204665	1.60263	0.350757	4.56906	4.8991e-06	0.000204842
PACS1	5901.9	1.60086	0.27308	5.86225	4.56645e-09	1.64228e-06
TAF3	627.33	1.60057	0.425456	3.76201	0.000168551	0.00285395
SRRM2	20825.3	1.59175	0.317466	5.01393	5.33283e-07	4.09808e-05
ODF2	1304.24	1.58984	0.336121	4.72998	2.24545e-06	0.000116028
TNRC6C	903.886	1.58564	0.318431	4.97955	6.37331e-07	4.512e-05
CREBBP	18416.9	1.58496	0.29523	5.36855	7.93701e-08	9.8025e-06
SETD1B	2351.63	1.58026	0.377319	4.18812	2.81273e-05	0.000735152
LINC01000	5043.63	1.57856	0.377879	4.17742	2.94836e-05	0.00076394
TAF15	5499.61	1.57585	0.272131	5.79078	7.00606e-09	2.16294e-06
ATXN2L	4030.54	1.57531	0.278917	5.64797	1.62349e-08	3.74278e-06
AHDC1	264.454	1.57025	0.533602	2.94273	0.00325331	0.0262732
SRRM1	5266.81	1.56603	0.256901	6.09587	1.08844e-09	7.09312e-07
ZNF296	247.198	1.55441	0.485666	3.20059	0.00137148	0.0137572
FOXP4	793.578	1.55273	0.462673	3.356	0.000790789	0.00909205
FLNA	31087.5	1.55187	0.369424	4.2008	2.65978e-05	0.000707518
LOC729218	1585.95	1.54995	0.425832	3.63982	0.000272832	0.00414363
POM121	4945.98	1.54866	0.320387	4.83372	1.34007e-06	7.62568e-05
SYNE2	12076.6	1.54674	0.360528	4.29021	1.78504e-05	0.000519395
NFIC	310.009	1.5417	0.361317	4.26688	1.98227e-05	0.000567597
BCOR	3620.38	1.54026	0.380984	4.04285	5.28055e-05	0.00119664
RIN3	2195.96	1.53986	0.435047	3.53953	0.000400845	0.00551914
TLN1	15341.7	1.53886	0.348754	4.41244	1.0221e-05	0.000345412
ARHGEF35	1227.59	1.53743	0.462069	3.32727	0.000877013	0.00975894
PEAK1	1284.61	1.53705	0.30682	5.00963	5.45346e-07	4.12182e-05
TCOF1	2944.93	1.53704	0.331008	4.6435	3.42553e-06	0.00015958
EML6	1059.36	1.52541	0.424303	3.5951	0.000324264	0.00471756
WNK1	17610.9	1.52446	0.280133	5.4419	5.27157e-08	7.64462e-06
DTX4	485.541	1.52235	0.431709	3.52633	0.00042136	0.00566451
DNAJC4	194.115	1.52226	0.414154	3.67561	0.000237286	0.00369746
ZNF608	544.322	1.52002	0.493334	3.08111	0.0020623	0.0187156
BRD4	4670.18	1.51709	0.304115	4.98855	6.08328e-07	4.35314e-05
ABL1	636.524	1.51141	0.281872	5.36204	8.22892e-08	9.86483e-06
FOXK1	504.355	1.50318	0.243441	6.17473	6.62757e-10	6.15611e-07
CC2D1A	374.705	1.49826	0.30865	4.85425	1.20842e-06	7.0551e-05
PRR14	305.529	1.49657	0.35369	4.23131	2.32329e-05	0.000641846
NCOA6	1484.57	1.49591	0.307415	4.86607	1.13836e-06	6.86915e-05
APC	5177.06	1.49112	0.268024	5.56339	2.64578e-08	5.12086e-06
RESF1	8470.43	1.49099	0.322703	4.62031	3.83169e-06	0.000173119
TRIO	9449.78	1.49076	0.276392	5.39364	6.90431e-08	8.99661e-06
KIAA0754	227.147	1.48669	0.437194	3.40052	0.000672572	0.00804135
HIPK2	2858.72	1.48124	0.448402	3.30336	0.000955329	0.0104493
CLIP2	839.632	1.47938	0.444055	3.33152	0.000863719	0.00965883
GVINP1	2018.3	1.47386	0.402982	3.65738	0.000254807	0.00391618
NCOR1	9516.97	1.46962	0.268483	5.47378	4.4053e-08	7.01499e-06
KAT6B	5255.72	1.46903	0.238692	6.1545	7.53166e-10	6.15611e-07
LRRFIP1	4661.23	1.46787	0.278354	5.2734	1.33916e-07	1.35285e-05
ZNF318	4316.11	1.46688	0.434132	3.37887	0.000727837	0.00855422
DLGAP4	664.626	1.46476	0.267024	5.48551	4.12287e-08	6.99409e-06
FMNL1	6132.62	1.46467	0.250414	5.84901	4.94521e-09	1.64676e-06
CAPN15	334.896	1.46433	0.34348	4.26322	2.01499e-05	0.000573315
WASHC2A	14854.6	1.4641	0.237678	6.16004	7.27278e-10	6.15611e-07
CHERP	956.796	1.46381	0.317838	4.60552	4.11429e-06	0.000182224
GATAD2A	1217.27	1.46358	0.244103	5.99573	2.02575e-09	9.58604e-07
MLLT1	285.88	1.46083	0.360381	4.05358	5.04403e-05	0.00116044
WIZ	319.377	1.45396	0.363712	3.99757	6.39968e-05	0.00138316
NSRP1	406.44	1.4533	0.27932	5.20301	1.96085e-07	1.87553e-05
BOD1L1	5176.87	1.44952	0.266062	5.44807	5.09185e-08	7.50506e-06
ZFHX3	442.858	1.44808	0.40742	3.55427	0.000379025	0.00529986
POM121C	5226.55	1.44402	0.305147	4.7322	2.22098e-06	0.000115427
EP400	4085.19	1.44029	0.272802	5.27962	1.29454e-07	1.33784e-05
GSE1	1370.69	1.43416	0.26528	5.40621	6.43731e-08	8.63848e-06
ADD2	665.507	1.43119	0.369437	3.87399	0.000107068	0.00206577
ZNF777	331.912	1.43021	0.321664	4.44629	8.73675e-06	0.000311557
MBD6	430.591	1.42904	0.307492	4.64739	3.36161e-06	0.000159352
TICAM1	403.139	1.42745	0.370181	3.85609	0.000115216	0.00216264
PEG10	400.557	1.4274	0.45488	3.13796	0.00170128	0.0162899
SORBS3	134.272	1.42602	0.506707	2.81429	0.00488847	0.0353407
AKNA	6967.72	1.4198	0.308571	4.60121	4.2004e-06	0.000184223
CCDC88C	4638.24	1.4193	0.246016	5.76915	7.96713e-09	2.17068e-06
MINK1	1815.53	1.41603	0.285813	4.95438	7.25607e-07	4.9801e-05
MLXIP	1376.47	1.41395	0.329493	4.29129	1.7764e-05	0.000518558
NOP53	11878.4	1.41209	0.266549	5.29768	1.17282e-07	1.25639e-05
ZNF70	170.693	1.40701	0.43397	3.24218	0.0011862	0.0123012
NFE2L1	1401.95	1.40627	0.247773	5.67562	1.38184e-08	3.35788e-06
SAFB	5413.29	1.4055	0.230566	6.09587	1.08847e-09	7.09312e-07
NCOR2	1775.51	1.40477	0.313349	4.48308	7.35739e-06	0.000273922
BDP1	4727.37	1.40384	0.251612	5.57939	2.41357e-08	5.07155e-06
EIF4G1	6743.46	1.39942	0.271533	5.15377	2.55304e-07	2.25043e-05
PHKA1	273.241	1.39767	0.414596	3.37115	0.000748552	0.00870664
BCL9L	1084.28	1.39632	0.453163	3.08127	0.0020612	0.0187156
MPRIP	6370.01	1.39506	0.358349	3.89302	9.90027e-05	0.00195205
TTN	37637.6	1.39382	0.45453	3.0665	0.00216583	0.0193376
ABL2	528.075	1.3896	0.341317	4.07128	4.67555e-05	0.00108906
ARID1B	6750.74	1.38718	0.259636	5.34279	9.15286e-08	1.06874e-05
ZHX3	251.251	1.38388	0.472026	2.93179	0.00337012	0.026982
GTF2F1	1271.14	1.37952	0.254096	5.42914	5.66251e-08	7.83255e-06
CASP8AP2	1544.19	1.37831	0.321098	4.29249	1.76684e-05	0.000517448
MAP4	2964.39	1.37588	0.31978	4.30258	1.68822e-05	0.00050261
EP300	14666.3	1.37501	0.256635	5.35786	8.42151e-08	9.96286e-06
SETD1A	1272.65	1.37159	0.361681	3.79226	0.000149284	0.00267341
NIN	9887.47	1.37096	0.280596	4.88589	1.02961e-06	6.47358e-05
SELENON	348.439	1.37025	0.31673	4.32624	1.51678e-05	0.000460723
AKAP9	8334.31	1.36461	0.270489	5.04496	4.5362e-07	3.60929e-05
MYH3	262.674	1.35928	0.484464	2.80573	0.00502028	0.0358552
JUP	1632.83	1.35659	0.459968	2.94932	0.00318469	0.0259127
KTN1	3701.19	1.35536	0.24344	5.56754	2.58358e-08	5.12086e-06
FRG1BP	666.923	1.3524	0.481296	2.80991	0.00495557	0.0355144
ALMS1	2375.56	1.3504	0.2334	5.7858	7.21701e-09	2.16294e-06
MACF1	19482.7	1.34975	0.385784	3.49871	0.000467518	0.00611857
GPATCH4	313.168	1.34905	0.357978	3.76854	0.000164206	0.0028068
RNPEPL1	1546.37	1.34804	0.325433	4.14228	3.43863e-05	0.000854052
ICE1	2336.43	1.34792	0.254443	5.29753	1.17381e-07	1.25639e-05
SH3PXD2A	162.216	1.34569	0.425346	3.16375	0.00155749	0.015221
BPTF	7841.77	1.34552	0.282572	4.7617	1.91969e-06	0.000102738
PPP1R9B	4751.8	1.34432	0.263828	5.09545	3.47911e-07	2.95101e-05
NFATC1	1226.88	1.34292	0.264776	5.07191	3.93845e-07	3.21914e-05
MICALL1	417.545	1.34113	0.369075	3.63376	0.000279318	0.00420661
VEGFB	614.2	1.34043	0.245096	5.46902	4.5253e-08	7.01499e-06
GCC2	2994.27	1.34002	0.242197	5.53277	3.15218e-08	5.63139e-06
MYO18A	3083.38	1.33905	0.267385	5.00795	5.50127e-07	4.12182e-05
NPRL3	490.444	1.33641	0.31753	4.20876	2.56778e-05	0.000687485
NCOA1	2132.85	1.33477	0.252924	5.27737	1.31053e-07	1.33897e-05
PRR14L	2420.79	1.33017	0.284255	4.67949	2.87586e-06	0.000141294
NR1D1	200.373	1.32803	0.428591	3.0986	0.00194436	0.0179557
SUPT6H	4111.83	1.321	0.322805	4.09227	4.27168e-05	0.00101305
BRCA2	654.112	1.32094	0.37419	3.53015	0.000415326	0.00564078
NIPBL	10955.9	1.32041	0.225129	5.86511	4.48841e-09	1.64228e-06
UBE2O	960.255	1.31576	0.343965	3.82527	0.000130627	0.00239198
IGF1R	951.382	1.31405	0.41398	3.17418	0.0015026	0.0148298
EIF5B	1914.47	1.30904	0.365802	3.57856	0.00034549	0.00494633
AKAP13	17915.7	1.30694	0.280623	4.65729	3.20398e-06	0.000154876
FYCO1	1653.61	1.30553	0.331285	3.9408	8.12114e-05	0.00169021
SART1	1570.4	1.30544	0.290619	4.49192	7.05844e-06	0.000266649
TNRC6A	2586.47	1.30432	0.228406	5.71055	1.12611e-08	2.81246e-06
RASA4CP	997.718	1.30377	0.331198	3.93652	8.26734e-05	0.00170665
NOTCH1	3504.18	1.30248	0.368944	3.53029	0.000415105	0.00564078
KLC2	326.941	1.3016	0.379463	3.43012	0.000603307	0.00737295
SNX29	14040.3	1.30132	0.284472	4.57449	4.77378e-06	0.000203022
ARHGEF18	5300.38	1.30015	0.288279	4.51005	6.4813e-06	0.000251178
UTRN	22886.3	1.30015	0.279042	4.65933	3.17239e-06	0.000154178
CEP131	229.083	1.29971	0.305649	4.2523	2.11588e-05	0.000596361
MPHOSPH8	2376.61	1.29967	0.285511	4.55209	5.31162e-06	0.000217076
ASAP1	2282	1.29822	0.269507	4.817	1.45731e-06	8.18916e-05
WASHC2C	17936	1.29688	0.270103	4.80143	1.57537e-06	8.74329e-05
KIF1C	698.981	1.29526	0.409353	3.16417	0.00155527	0.015216
MED15	1887.02	1.29455	0.243069	5.32585	1.00481e-07	1.11534e-05
PHRF1	2115.96	1.29151	0.30248	4.26974	1.95697e-05	0.000563626
POLR2A	12060.5	1.29075	0.243825	5.29376	1.19828e-07	1.2675e-05
BTBD2	1000.57	1.28754	0.235017	5.4785	4.28941e-08	7.01499e-06
FLNB	5195.6	1.28541	0.425495	3.02099	0.00251952	0.0216568
HDGFL2	728.277	1.28483	0.262883	4.88748	1.02134e-06	6.46682e-05
DYNC1H1	28041	1.28438	0.28305	4.53764	5.68885e-06	0.000229365
HNRNPUL2-BSCL2	3925.15	1.2827	0.262828	4.88038	1.05883e-06	6.61105e-05
LOC202181	725.49	1.28251	0.405883	3.1598	0.0015788	0.0153459
TNRC18	1247.36	1.28132	0.448592	2.85631	0.00428596	0.0322385
RFX1	294.431	1.27955	0.363273	3.52227	0.000427867	0.00573316
HIVEP2	3277.78	1.27829	0.230609	5.54311	2.9714e-08	5.52311e-06
PITPNM2	348.031	1.27811	0.460392	2.77614	0.00550086	0.0382508
ZYX	631.465	1.27794	0.382227	3.34341	0.000827567	0.00935887
ITPR3	3684.63	1.27782	0.268511	4.75889	1.94657e-06	0.000102951
PHF21A	1645.2	1.27699	0.260228	4.9072	9.23845e-07	6.01905e-05
SRCAP	8456.79	1.27661	0.285258	4.47529	7.63087e-06	0.000282342
SIPA1	4118.35	1.27572	0.261658	4.87552	1.0852e-06	6.66577e-05
MBD5	1593.28	1.27453	0.308867	4.12646	3.68397e-05	0.000901285
TAF4	448.836	1.27419	0.268027	4.75397	1.99458e-06	0.000104873
TASOR2	2816.42	1.27207	0.256845	4.95267	7.32034e-07	4.98615e-05
CHD4	10469.7	1.26758	0.249749	5.07544	3.86609e-07	3.21914e-05
KMT2B	2092.6	1.26685	0.304244	4.16393	3.12816e-05	0.000794499
RSL1D1	3283.34	1.26213	0.292222	4.31907	1.56685e-05	0.000468024
CARD11	4219.01	1.25896	0.274838	4.58072	4.63389e-06	0.000198397
FAM193A	1660.9	1.25764	0.251474	5.00105	5.7019e-07	4.20211e-05
THRAP3	4994.12	1.25397	0.229995	5.45215	4.97649e-08	7.45727e-06
PKD1	4125.56	1.25328	0.267397	4.68697	2.77276e-06	0.000136978
CASZ1	464.224	1.2503	0.414279	3.01801	0.0025444	0.0218081
ELMSAN1	2839.54	1.25026	0.246366	5.07481	3.87891e-07	3.21914e-05
UBN1	1197.2	1.24963	0.23431	5.33326	9.64645e-08	1.11194e-05
RNF213	43493.1	1.24956	0.348176	3.58886	0.000332126	0.00480087
CIR1	1170.26	1.2492	0.222961	5.60276	2.10969e-08	4.62639e-06
RTF1	2053.72	1.24759	0.232377	5.36883	7.92495e-08	9.8025e-06
KIAA0556	646.155	1.24524	0.323197	3.85289	0.00011673	0.00217793
CDK11B	2109.27	1.24415	0.268999	4.62512	3.74389e-06	0.00017087
FASN	1346.61	1.24349	0.301328	4.1267	3.68011e-05	0.000901285
PCNT	3644.43	1.24332	0.341632	3.63936	0.000273313	0.00414394
RNF40	1139.26	1.24083	0.276809	4.48263	7.37284e-06	0.000273922
SKI	1368.26	1.24044	0.278617	4.45213	8.50217e-06	0.000305772
ZC3H4	1925.03	1.23955	0.326673	3.79447	0.000147958	0.00266057
GOLGA4	2821.44	1.23916	0.270068	4.58831	4.46839e-06	0.000192226
TRIM56	357.934	1.23676	0.353308	3.50052	0.000464343	0.00610261
PPP1R13B	264.504	1.23562	0.287282	4.30106	1.69984e-05	0.000504398
USP42	506.435	1.23525	0.321062	3.84739	0.000119384	0.0022086
NOLC1	1975.15	1.23346	0.28021	4.4019	1.07309e-05	0.000357338
TGFB1	2217.23	1.23173	0.280629	4.38918	1.13779e-05	0.000373352
MYO9B	7651.77	1.22643	0.299464	4.0954	4.21433e-05	0.00100493
NUMA1	6380.07	1.2244	0.344715	3.55191	0.000382447	0.00533742
CEP164	805.469	1.22407	0.330375	3.70508	0.000211323	0.0033688
CRTC1	676.701	1.22391	0.293587	4.16882	3.06186e-05	0.000785134
SF3A1	5085.82	1.22359	0.245187	4.99046	6.02356e-07	4.35314e-05
MAST2	439.319	1.22351	0.294433	4.15546	3.24629e-05	0.000817574
ARID4A	2917.97	1.22288	0.19703	6.20656	5.41577e-10	6.08665e-07
CCDC137	264.445	1.22258	0.272036	4.49417	6.98426e-06	0.000265757
GRAMD4	514.897	1.22077	0.417441	2.92441	0.00345114	0.0274595
INTS1	1900.62	1.21971	0.312656	3.90112	9.57502e-05	0.00191735
SOGA1	800.361	1.21857	0.398713	3.05625	0.00224123	0.0199317
CD22	14598.7	1.21758	0.351614	3.46282	0.000534539	0.00675005
USF3	4998.29	1.21358	0.241845	5.01799	5.22161e-07	4.07875e-05
PHLPP1	373.032	1.21231	0.390017	3.10834	0.00188139	0.0175473
SON	30869.6	1.21174	0.250376	4.83968	1.30049e-06	7.44756e-05
INPP5D	13783.8	1.21118	0.230037	5.26513	1.40092e-07	1.39952e-05
ACIN1	4537.22	1.20792	0.313208	3.85661	0.00011497	0.00216264
MAML1	848.413	1.20671	0.293678	4.10896	3.97439e-05	0.000960585
ASH1L	8448.51	1.20567	0.213662	5.6429	1.67211e-08	3.75848e-06
ZC3H18	1478.19	1.20537	0.293771	4.1031	4.07644e-05	0.000977198
ZFP36L2	6379.33	1.20528	0.391377	3.07959	0.00207283	0.0187682
CLSTN1	3274.43	1.19955	0.32016	3.74673	0.000179158	0.00297747
USF2	2354.1	1.19942	0.237059	5.05958	4.20178e-07	3.37305e-05
MAP7D3	804.286	1.19848	0.418748	2.86205	0.00420906	0.0317215
MRTFB	527.485	1.19835	0.270696	4.42694	9.55793e-06	0.000330521
MNT	476.775	1.19784	0.339593	3.52727	0.000419872	0.00566451
CRAMP1	526.81	1.19692	0.30886	3.87527	0.000106506	0.00206197
BICD2	2011.35	1.19577	0.354446	3.37363	0.000741845	0.00865009
MLLT6	2704.93	1.19546	0.27327	4.37464	1.21635e-05	0.000390579
RAD50	2962.96	1.19465	0.337744	3.53715	0.000404469	0.00555203
SLK	1408.49	1.19299	0.270812	4.40523	1.05671e-05	0.000354509
STARD9	759.518	1.19265	0.34222	3.48505	0.00049205	0.00634723
KRI1	1033.62	1.19022	0.364311	3.26705	0.00108675	0.0115223
PHACTR4	1109.44	1.18921	0.28757	4.13538	3.54369e-05	0.000877722
PHC1	1743.82	1.18867	0.382379	3.10863	0.00187959	0.0175473
RARA	600.33	1.18733	0.361503	3.28441	0.00102194	0.011004
ZNF236	1405.94	1.18606	0.264346	4.48676	7.23151e-06	0.00027091
AMER1	223.462	1.18456	0.351964	3.36556	0.000763877	0.00882779
GIT1	725.722	1.18389	0.257688	4.59428	4.34245e-06	0.000188613
THRA	226.952	1.18364	0.441086	2.68348	0.00728606	0.0471362
RBM19	2193.92	1.1829	0.258738	4.57181	4.8352e-06	0.000203146
RREB1	1051.84	1.18171	0.205295	5.75617	8.60437e-09	2.27535e-06
SH3BP1	1483.85	1.18126	0.24217	4.87782	1.07264e-06	6.65113e-05
GOLGA2	549.767	1.18123	0.278487	4.2416	2.21934e-05	0.000618378
UPF2	3101.73	1.18069	0.204423	5.77573	7.66182e-09	2.17068e-06
TRAK1	5041.35	1.18018	0.219765	5.37021	7.86443e-08	9.8025e-06
NBPF1	5581.53	1.17757	0.398617	2.95414	0.00313539	0.025581
ZEB1	2325.81	1.17701	0.222723	5.28461	1.2597e-07	1.31698e-05
ABCD1	362.76	1.17681	0.363542	3.23706	0.00120769	0.012438
ZNF592	4372.69	1.1759	0.260204	4.51913	6.20944e-06	0.000245943
HDAC5	952.451	1.17567	0.331486	3.54666	0.000390146	0.00541328
NBPF12	9598.39	1.17526	0.362159	3.24514	0.00117395	0.0122084
HNRNPUL1	4894.07	1.17465	0.199872	5.87703	4.17689e-09	1.6328e-06
FXYD5	6576.06	1.17447	0.258554	4.54246	5.56003e-06	0.000225227
SMARCA2	6868.04	1.16881	0.256165	4.56274	5.04913e-06	0.000208242
PHF2	1020.6	1.16613	0.382124	3.05171	0.0022754	0.0200964
LRRC8A	382.696	1.16512	0.193655	6.01646	1.78269e-09	8.90453e-07
KMT2C	15336.9	1.16271	0.221329	5.25329	1.49403e-07	1.47613e-05
SRGAP2D	1768.53	1.15956	0.411442	2.81827	0.00482826	0.0351221
ANKRD11	5151.49	1.15719	0.271258	4.266	1.99012e-05	0.000568037
CHD8	6767.17	1.15627	0.249596	4.63255	3.61186e-06	0.000165685
ROCK2	1320.35	1.15417	0.28235	4.08772	4.3563e-05	0.00102802
POMZP3	423.891	1.15405	0.264902	4.35653	1.32141e-05	0.000415411
KMT2E	14283.1	1.15382	0.210876	5.47154	4.46147e-08	7.01499e-06
MAP3K10	150.653	1.15377	0.356996	3.2319	0.0012297	0.0126069
PRPF4B	4295.52	1.15362	0.237489	4.85758	1.18829e-06	6.98914e-05
MAST3	2926.97	1.15191	0.311819	3.69417	0.000220606	0.00347976
NSD1	9919.37	1.15107	0.233629	4.9269	8.35431e-07	5.56397e-05
BAZ1B	3943.11	1.14949	0.337343	3.40748	0.000655653	0.00789403
C12orf43	160.797	1.14912	0.347595	3.30593	0.000946626	0.0103668
CCDC88B	1749.35	1.14624	0.305668	3.74996	0.000176862	0.00295995
PML	1495.18	1.14484	0.352535	3.24746	0.00116441	0.0121474
TRIP11	3639.25	1.1443	0.330744	3.45978	0.000540626	0.00679827
CDC42BPB	1062.59	1.14354	0.297188	3.84785	0.000119158	0.0022086
TET2	6082.51	1.14335	0.330828	3.45601	0.000548226	0.00684597
HNRNPU	19600.3	1.14232	0.205196	5.56697	2.59204e-08	5.12086e-06
ATAD5	219.698	1.14086	0.359945	3.16954	0.0015268	0.015
MRTFA	1300.49	1.1395	0.301738	3.77644	0.000159088	0.00276543
GOLGB1	2225.08	1.13876	0.278308	4.09173	4.28158e-05	0.00101305
TRRAP	9719.64	1.13873	0.242906	4.68795	2.75959e-06	0.000136978
TBC1D9B	2101.33	1.13768	0.310823	3.6602	0.000252015	0.00388656
CD74	131119	1.13732	0.2198	5.17433	2.28725e-07	2.09844e-05
ZNF106	3290.18	1.13683	0.250625	4.53597	5.73406e-06	0.000230156
GOLGA3	1704.62	1.13425	0.330783	3.429	0.000605811	0.00738055
SAMD4B	541.854	1.13378	0.35269	3.21465	0.00130602	0.0132235
MAVS	635.176	1.1327	0.2869	3.94806	7.87872e-05	0.00164356
GRK5	1384.27	1.13215	0.208286	5.43557	5.4623e-08	7.79548e-06
ERC1	1808.45	1.12756	0.288543	3.90778	9.31498e-05	0.00187362
BCL9	199.665	1.12743	0.400193	2.81723	0.00484404	0.0351516
INVS	1339.11	1.12611	0.259151	4.3454	1.39023e-05	0.000430978
ZBED1	1607.39	1.12403	0.26845	4.18712	2.82513e-05	0.000736253
DNMT1	2924.78	1.11977	0.314486	3.56063	0.000369965	0.00519743
GNAS	24832.3	1.11963	0.237596	4.71232	2.44914e-06	0.000125115
RFC1	2028.59	1.1189	0.256684	4.35904	1.30636e-05	0.000412121
SP2	632.044	1.11879	0.284227	3.93626	8.27605e-05	0.00170665
ITPR1	11572.6	1.11823	0.251938	4.43852	9.058e-06	0.000316889
ZNF496	178.852	1.11795	0.384358	2.90863	0.0036302	0.0284505
PLEKHG2	612.271	1.11661	0.314113	3.5548	0.000378265	0.00529747
SETD2	7110.3	1.11477	0.216964	5.13804	2.77615e-07	2.42334e-05
CRTC3	2396.2	1.11442	0.250682	4.44554	8.76699e-06	0.000311557
BRPF1	701.15	1.1136	0.282802	3.93775	8.22494e-05	0.00170551
PIK3R2	288.98	1.11355	0.328295	3.39192	0.000694053	0.00826521
ZC3H13	2715.12	1.1126	0.307616	3.61686	0.0002982	0.00443894
PRDM2	9354.47	1.1123	0.354074	3.14145	0.00168114	0.0161833
HDAC7	838.744	1.11173	0.222143	5.00457	5.59882e-07	4.16025e-05
JADE2	3102.91	1.11156	0.2467	4.5057	6.61537e-06	0.000254183
KSR1	580.182	1.10897	0.319521	3.47074	0.000519029	0.00660989
TOP1	2489.9	1.10614	0.27565	4.01283	5.99939e-05	0.00132207
HECTD4	6701.24	1.1051	0.303889	3.63652	0.000276341	0.00416876
UBTF	3300.16	1.10372	0.225559	4.89325	9.91863e-07	6.32471e-05
PAX5	5627.5	1.10284	0.277193	3.97862	6.93168e-05	0.00148035
SAMD4A	343.827	1.10261	0.337838	3.26373	0.00109956	0.0116334
RAPGEF1	6716.03	1.10054	0.274351	4.01145	6.03465e-05	0.00132659
UTP14A	1370.11	1.09971	0.307347	3.57809	0.000346116	0.00494742
ZMIZ2	2091.02	1.09633	0.286846	3.82201	0.000132366	0.002414
SARM1	197.016	1.09574	0.324828	3.3733	0.000742728	0.00865009
ZNF574	364.337	1.0955	0.292051	3.75104	0.000176105	0.00295403
MED25	1741.88	1.09548	0.234158	4.67836	2.89173e-06	0.000141302
BAZ2A	12153.9	1.09472	0.286344	3.82307	0.000131798	0.00240854
CHD7	11055.9	1.09322	0.246651	4.43226	9.32493e-06	0.000323708
PUS1	626.053	1.09214	0.278694	3.91876	8.90053e-05	0.00180363
EIF3CL	16919.8	1.09054	0.203153	5.36806	7.95888e-08	9.8025e-06
PBX3	348.731	1.09037	0.315091	3.46051	0.000539163	0.00678937
ARID4B	5070.26	1.08877	0.2161	5.03828	4.69739e-07	3.70476e-05
HSF1	1139.62	1.08733	0.272538	3.98965	6.61711e-05	0.00142673
AFF3	8309.15	1.08727	0.240914	4.51311	6.38828e-06	0.000249726
CUX1	1356.41	1.08406	0.209246	5.18076	2.20978e-07	2.06318e-05
AP5B1	174.739	1.08261	0.246476	4.39235	1.12134e-05	0.000369957
MAP3K11	305.83	1.08069	0.336757	3.20913	0.00133138	0.0134348
RABL6	1083.87	1.07982	0.305725	3.53199	0.000412439	0.00562462
ADAR	14184.6	1.07973	0.2815	3.83563	0.000125245	0.00229812
ABR	1548.42	1.07922	0.299876	3.59889	0.000319577	0.00466448
FURIN	1037.22	1.0762	0.255453	4.2129	2.52114e-05	0.000682173
ZBTB4	606.792	1.07586	0.279435	3.85015	0.000118047	0.00219534
DNAH1	2304.01	1.07513	0.399219	2.6931	0.00707917	0.0461893
HDLBP	3218.24	1.07248	0.283287	3.78584	0.000153188	0.00270234
UPF3A	807.848	1.07239	0.270173	3.96927	7.20946e-05	0.0015216
ORAI2	879.769	1.07215	0.277846	3.85878	0.000113956	0.00215248
H6PD	2030	1.07147	0.289301	3.70367	0.000212506	0.0033757
TPR	7688	1.07141	0.245062	4.37199	1.23121e-05	0.000392545
IRF2BPL	215.814	1.07132	0.370764	2.8895	0.0038586	0.0296012
HUWE1	15927.6	1.07072	0.256459	4.17501	2.97968e-05	0.000769836
LRRK1	1461.7	1.07065	0.370328	2.89109	0.00383909	0.0295614
NSD3	4903.41	1.07057	0.211035	5.07297	3.91657e-07	3.21914e-05
ATRX	10702.9	1.06614	0.233141	4.57292	4.80967e-06	0.000203022
TTC3	5991.5	1.06562	0.216791	4.91542	8.85902e-07	5.85672e-05
SMG6	1176.83	1.0649	0.20484	5.1987	2.00688e-07	1.89935e-05
RNF44	262.364	1.06044	0.286292	3.70406	0.000212174	0.0033757
ZC3H7B	1304.93	1.0595	0.243574	4.3498	1.3626e-05	0.000425388
GTF3C1	2497.66	1.05583	0.207104	5.09807	3.43139e-07	2.93825e-05
AFF1	4617.52	1.05539	0.249486	4.23024	2.33437e-05	0.000641846
REV3L	2865.08	1.05533	0.236898	4.45478	8.39807e-06	0.000304146
PABPC1	62547.8	1.05483	0.193453	5.45266	4.96219e-08	7.45727e-06
ZNF282	279.17	1.05438	0.233689	4.51189	6.42528e-06	0.000250085
RUNX3	752.818	1.05343	0.280945	3.7496	0.000177116	0.00295995
BICD1	945.852	1.05213	0.301833	3.48579	0.000490682	0.00633868
ZNF598	317.507	1.05175	0.214393	4.9057	9.3095e-07	6.0217e-05
ATG2A	967.476	1.05117	0.250762	4.19191	2.76615e-05	0.000729338
AFDN	1200.15	1.05082	0.349069	3.01034	0.00260957	0.0222818
TRAF3IP1	281.08	1.05077	0.379382	2.76968	0.00561107	0.038807
GNL3L	1887.75	1.04981	0.259109	4.05163	5.08612e-05	0.0011636
MAZ	3577.72	1.04876	0.225462	4.65162	3.29332e-06	0.000158344
REXO4	667.466	1.04662	0.260356	4.01997	5.82059e-05	0.00129217
LRRC37B	779.843	1.04521	0.326945	3.19691	0.0013891	0.0138848
ZNF609	1247.84	1.04426	0.235263	4.43869	9.05068e-06	0.000316889
ABCA2	538.061	1.04413	0.302549	3.4511	0.000558303	0.00692273
SF3B2	4898.53	1.04365	0.251516	4.14942	3.33316e-05	0.000830151
RPRD2	3993.16	1.04292	0.193068	5.40182	6.59669e-08	8.72218e-06
PTCD1	453.949	1.0426	0.355899	2.92949	0.00339521	0.0271345
IRAK1	2063.53	1.04022	0.237676	4.37662	1.20535e-05	0.000389077
STK10	3486.39	1.03771	0.296089	3.50472	0.000457096	0.00603488
NRIP1	1300.81	1.03568	0.298613	3.4683	0.000523757	0.00664189
PMS2P9	947.703	1.03531	0.384162	2.69498	0.00703938	0.0460588
RBM10	2589.98	1.03282	0.265239	3.89391	9.86411e-05	0.00194919
ESF1	850.411	1.03	0.257606	3.99835	6.37854e-05	0.00138316
RSF1	3430.68	1.02944	0.207022	4.9726	6.60609e-07	4.60429e-05
REXO1	971.884	1.02891	0.385477	2.6692	0.00760328	0.0483801
SMG7	3279.14	1.02708	0.226836	4.52786	5.95845e-06	0.0002381
SETD5	4092.89	1.02682	0.273738	3.7511	0.000176062	0.00295403
ARHGAP45	5331.78	1.02645	0.252324	4.068	4.74188e-05	0.00110013
DCTN1	4922.25	1.0263	0.263398	3.8964	9.76315e-05	0.00193349
AP3D1	1872.02	1.02298	0.272883	3.74878	0.000177695	0.00296411
PSD4	2959.19	1.02279	0.301862	3.38827	0.000703362	0.00834291
KIF21B	2518.56	1.02253	0.313868	3.25783	0.00112268	0.0118336
ZKSCAN5	402.243	1.02091	0.302117	3.37918	0.000727013	0.00855422
SFSWAP	2007.64	1.0189	0.284962	3.57555	0.000349499	0.00497291
SAP130	767.544	1.01801	0.268336	3.79377	0.000148377	0.00266279
CEP162	513.96	1.01715	0.314127	3.23803	0.00120356	0.0124187
MYO9A	2571.03	1.01688	0.209602	4.85149	1.2254e-06	7.10811e-05
TAOK2	751.245	1.01626	0.340309	2.98628	0.00282391	0.0236453
PHF3	5903.89	1.01481	0.151718	6.68882	2.24982e-11	5.39694e-08
NOP14	1284.46	1.01383	0.225619	4.49353	7.00527e-06	0.000265757
MBD3	408.839	1.0138	0.344862	2.93973	0.00328498	0.0264545
DENND1C	897.952	1.01348	0.291671	3.47474	0.000511341	0.00653049
CCDC124	462.62	1.01331	0.317778	3.18872	0.00142903	0.0142128
SURF6	325.265	1.01137	0.371764	2.72045	0.00651926	0.0434785
TMEM94	1091.42	1.00838	0.272438	3.70134	0.000214464	0.00340079
MARK4	380.566	1.00625	0.28642	3.51319	0.000442762	0.00588887
ZHX2	3847.57	1.0056	0.229228	4.38691	1.1497e-05	0.00037589
CAMTA2	850.321	1.00388	0.337701	2.9727	0.00295196	0.0244168
CCNK	1520.11	1.00317	0.234976	4.26924	1.96138e-05	0.000563626
NOM1	661.219	1.00289	0.281475	3.56297	0.000366687	0.00516305
MICAL3	4886.81	1.00183	0.249865	4.00949	6.08493e-05	0.00133438
CLIP1	1917.56	1.00043	0.318768	3.13841	0.00169865	0.0162899
GMFB	390.074	-1.00961	0.269447	-3.74699	0.000178972	0.00297747
FOPNL	368.64	-1.01717	0.228102	-4.45928	8.22366e-06	0.000301792
SLC35A1	604.094	-1.01828	0.32302	-3.15237	0.00161953	0.0156572
NAMPT	2743.35	-1.02671	0.342746	-2.99556	0.00273942	0.0230835
METTL18	167.969	-1.02754	0.386513	-2.65849	0.00784917	0.049351
UMAD1	400.646	-1.03168	0.365612	-2.82179	0.00477564	0.0349105
TBCEL	412.985	-1.03453	0.25386	-4.07521	4.59734e-05	0.00107363
RPS27L	330.007	-1.03889	0.369711	-2.81001	0.00495396	0.0355144
SRPRB	581.845	-1.0579	0.242676	-4.35934	1.30458e-05	0.000412121
TMEM14C	422.001	-1.0596	0.323006	-3.28043	0.00103649	0.011134
ASAH1	4255.31	-1.0634	0.245035	-4.3398	1.42615e-05	0.000439128
ASF1A	548.936	-1.07106	0.247668	-4.32459	1.52817e-05	0.000461816
CNEP1R1	234.126	-1.10664	0.312584	-3.54028	0.000399696	0.00551176
SLC66A3	318.382	-1.11591	0.256781	-4.34575	1.38803e-05	0.000430978
TBL2	191.199	-1.11641	0.352251	-3.16936	0.00152776	0.015
PRDX3	527.303	-1.1181	0.296153	-3.77539	0.000159756	0.00276757
ITM2A	407.141	-1.12798	0.399777	-2.82151	0.00477976	0.0349105
COMMD8	447.562	-1.13243	0.247635	-4.57299	4.80821e-06	0.000203022
CDK4	1708.41	-1.13405	0.258651	-4.38448	1.16261e-05	0.000378734
BLOC1S5	236.513	-1.16214	0.410119	-2.83368	0.00460158	0.0340237
RGS10	270.095	-1.16475	0.424937	-2.74099	0.00612535	0.0415959
NDUFB6	171.052	-1.16556	0.290212	-4.01624	5.91349e-05	0.00130634
NCEH1	184.048	-1.1713	0.353241	-3.31588	0.000913564	0.0100537
TMCO6	156.355	-1.17279	0.374885	-3.1284	0.00175761	0.0167047
CEP70	258.279	-1.18182	0.445703	-2.65158	0.00801155	0.0499307
EVI2A	876.717	-1.21615	0.366526	-3.31805	0.000906468	0.0100001
SLC2A13	139.524	-1.26653	0.415875	-3.04547	0.00232319	0.0203783
CD200R1	649.723	-1.27765	0.474651	-2.69176	0.00710753	0.0463407
SAMHD1	3537.68	-1.35225	0.459707	-2.94154	0.00326582	0.0263345
LRRC25	145.566	-1.38357	0.503963	-2.74538	0.00604406	0.0411995
C21orf91	310.66	-1.38394	0.371273	-3.72755	0.00019335	0.003155
ACAA2	597.824	-1.39049	0.254238	-5.46925	4.51951e-08	7.01499e-06
CCR2	212.37	-1.47274	0.550516	-2.6752	0.0074685	0.0478271
SLC7A7	1344.03	-1.53353	0.438489	-3.49731	0.000469978	0.00614183
SRGN	1666.81	-1.56461	0.468174	-3.34194	0.000831964	0.00938543
MS4A7	306.505	-1.57582	0.406241	-3.87902	0.000104879	0.00204548
STOM	496.733	-1.63442	0.469871	-3.47844	0.000504351	0.0064681
SLC25A20	515.366	-1.84761	0.449603	-4.10943	3.9664e-05	0.000960585
EGR2	419.971	-1.96409	0.705127	-2.78544	0.00534548	0.0374017
PDK4	157.783	-2.45823	0.848015	-2.8988	0.00374594	0.0290844
ADGRE2	210.889	-2.52221	0.911751	-2.76633	0.00566904	0.0391309
CCL3	697.091	-4.70272	1.63662	-2.87343	0.00406043	0.0308599
PTGS2	132.598	-5.12382	1.78173	-2.87576	0.00403061	0.0307112
IL1B	605.528	-7.4735	2.01142	-3.71553	0.000202779	0.00328501
