# Supplementary material for: Hepatitis virus-associated B cell non-Hodgkin’s lymphoma involves dysregulated epigenetic and RNA-mediated regulatory gene expression and altered snoRNA transcription
Source: Sci Rep. 2026 Jan 10;16:5003. doi: 10.1038/s41598-026-35041-3 (PMC12876061; doi:10.1038/s41598-026-35041-3)
Supplement: Supplementary file 4 — Supplementary Information 4. [file 41598_2026_35041_MOESM4_ESM.xlsx]

## Sheet: BNHL vs HD
Supplemental Table 2a - Significant GSEA Results BNHL vs HD
Results for Hallmark and C2 GSEA; FDR q-val <0.05
GENE SET	NAME	SIZE	ES	NES	NOM p-val	FDR q-val	FWER p-val	RANK AT MAX	LEADING EDGE
Hallmark	HALLMARK_MITOTIC_SPINDLE	162	0.54	2.27	0	0	0	2297	tags=46%, list=22%, signal=58%
Hallmark	HALLMARK_TGF_BETA_SIGNALING	41	0.53	1.8	0	0.005	0.016	809	tags=27%, list=8%, signal=29%
Hallmark	HALLMARK_MYOGENESIS	84	0.46	1.74	0	0.008	0.036	2115	tags=44%, list=20%, signal=55%
Hallmark	HALLMARK_APICAL_JUNCTION	98	0.43	1.65	0.003	0.02	0.11	1503	tags=30%, list=14%, signal=34%
Hallmark	HALLMARK_OXIDATIVE_PHOSPHORYLATION	197	-0.52	-2.49	0	0.008	0.005	3303	tags=62%, list=31%, signal=89%
C2	GINESTIER_BREAST_CANCER_ZNF217_AMPLIFIED_DN	276	0.58	2.56	0	0	0	2544	tags=52%, list=24%, signal=66%
C2	REACTOME_RHOB_GTPASE_CYCLE	46	0.67	2.3	0	0	0	1844	tags=59%, list=17%, signal=71%
C2	STARK_PREFRONTAL_CORTEX_22Q11_DELETION_UP	140	0.54	2.21	0	0	0.002	2078	tags=44%, list=20%, signal=54%
C2	REACTOME_CDC42_GTPASE_CYCLE	106	0.56	2.23	0	0.001	0.002	1989	tags=49%, list=19%, signal=60%
C2	WP_RETT_SYNDROME_CAUSING_GENES	30	0.68	2.14	0	0.002	0.012	1777	tags=50%, list=17%, signal=60%
C2	WP_PATHWAYS_AFFECTED_IN_ADENOID_CYSTIC_CARCINOMA	52	0.61	2.14	0	0.002	0.014	2217	tags=58%, list=21%, signal=73%
C2	REACTOME_RAC1_GTPASE_CYCLE	123	0.53	2.13	0	0.002	0.018	1989	tags=41%, list=19%, signal=50%
C2	MEISSNER_NPC_HCP_WITH_H3K4ME2_AND_H3K27ME3	45	0.61	2.13	0	0.002	0.02	1379	tags=44%, list=13%, signal=51%
C2	FAELT_B_CLL_WITH_VH3_21_UP	37	0.64	2.11	0	0.003	0.027	3035	tags=70%, list=29%, signal=98%
C2	PID_RHOA_REG_PATHWAY	31	0.66	2.1	0	0.003	0.032	1113	tags=45%, list=11%, signal=50%
C2	REACTOME_RHOC_GTPASE_CYCLE	53	0.6	2.1	0	0.003	0.036	1844	tags=51%, list=17%, signal=61%
C2	MARTIN_INTERACT_WITH_HDAC	35	0.64	2.09	0	0.003	0.042	1495	tags=46%, list=14%, signal=53%
C2	REACTOME_RHOA_GTPASE_CYCLE	99	0.53	2.07	0	0.004	0.063	1917	tags=41%, list=18%, signal=50%
C2	BARRIER_CANCER_RELAPSE_NORMAL_SAMPLE_DN	29	0.66	2.05	0	0.005	0.079	2825	tags=66%, list=27%, signal=89%
C2	REACTOME_NRAGE_SIGNALS_DEATH_THROUGH_JNK	39	0.6	2.04	0	0.006	0.102	1196	tags=41%, list=11%, signal=46%
C2	SENGUPTA_EBNA1_ANTICORRELATED	103	0.51	2.01	0	0.01	0.167	2299	tags=45%, list=22%, signal=57%
C2	JIANG_TIP30_TARGETS_DN	16	0.73	2	0	0.011	0.19	1534	tags=69%, list=15%, signal=80%
C2	BLANCO_MELO_MERS_COV_INFECTION_MCR5_CELLS_UP	124	0.5	1.99	0	0.012	0.222	2172	tags=39%, list=21%, signal=48%
C2	BIOCARTA_VDR_PATHWAY	23	0.67	1.98	0	0.013	0.245	1663	tags=61%, list=16%, signal=72%
C2	GRADE_COLON_VS_RECTAL_CANCER_DN	37	0.59	1.97	0	0.016	0.312	1298	tags=30%, list=12%, signal=34%
C2	SCHLOSSER_SERUM_RESPONSE_UP	99	0.51	1.97	0	0.016	0.323	3179	tags=63%, list=30%, signal=89%
C2	CHARAFE_BREAST_CANCER_LUMINAL_VS_BASAL_UP	240	0.45	1.96	0	0.017	0.358	2845	tags=46%, list=27%, signal=61%
C2	DEBIASI_APOPTOSIS_BY_REOVIRUS_INFECTION_DN	212	0.45	1.95	0	0.018	0.409	1958	tags=36%, list=19%, signal=44%
C2	FONTAINE_FOLLICULAR_THYROID_ADENOMA_UP	50	0.56	1.94	0	0.018	0.42	2244	tags=46%, list=21%, signal=58%
C2	REACTOME_G_ALPHA_12_13_SIGNALLING_EVENTS	49	0.56	1.94	0.001	0.018	0.429	1196	tags=37%, list=11%, signal=41%
C2	REACTOME_NOTCH_HLH_TRANSCRIPTION_PATHWAY	25	0.65	1.94	0	0.018	0.465	926	tags=40%, list=9%, signal=44%
C2	MIKKELSEN_MCV6_HCP_WITH_H3K27ME3	55	0.54	1.93	0	0.018	0.469	1230	tags=36%, list=12%, signal=41%
C2	GRESHOCK_CANCER_COPY_NUMBER_UP	242	0.44	1.93	0	0.018	0.479	2950	tags=46%, list=28%, signal=63%
C2	MARTENS_BOUND_BY_PML_RARA_FUSION	361	0.43	1.93	0	0.018	0.488	2016	tags=34%, list=19%, signal=40%
C2	WILCOX_RESPONSE_TO_PROGESTERONE_DN	23	0.64	1.92	0.002	0.018	0.535	1113	tags=48%, list=11%, signal=53%
C2	MCBRYAN_PUBERTAL_BREAST_5_6WK_DN	101	0.5	1.95	0	0.019	0.397	1932	tags=36%, list=18%, signal=43%
C2	REACTOME_CIRCADIAN_CLOCK	62	0.54	1.95	0	0.019	0.409	1871	tags=42%, list=18%, signal=51%
C2	ODONNELL_METASTASIS_UP	27	0.63	1.94	0	0.019	0.462	897	tags=37%, list=9%, signal=40%
C2	REACTOME_NOTCH4_INTRACELLULAR_DOMAIN_REGULATES_TRANSCRIPTION	15	0.72	1.92	0	0.019	0.522	926	tags=53%, list=9%, signal=58%
C2	KINSEY_TARGETS_OF_EWSR1_FLII_FUSION_DN	186	0.45	1.92	0	0.019	0.526	1697	tags=31%, list=16%, signal=37%
C2	REACTOME_RORA_ACTIVATES_GENE_EXPRESSION	17	0.7	1.92	0	0.019	0.533	1871	tags=65%, list=18%, signal=79%
C2	WANG_METHYLATED_IN_BREAST_CANCER	17	0.69	1.91	0	0.021	0.606	786	tags=35%, list=7%, signal=38%
C2	LIN_APC_TARGETS	58	0.53	1.91	0	0.021	0.613	1503	tags=33%, list=14%, signal=38%
C2	MARTINEZ_RESPONSE_TO_TRABECTEDIN	44	0.55	1.9	0	0.021	0.623	2736	tags=50%, list=26%, signal=67%
C2	REACTOME_RHO_GTPASE_CYCLE	320	0.43	1.9	0	0.021	0.633	2019	tags=32%, list=19%, signal=39%
C2	PID_HES_HEY_PATHWAY	31	0.61	1.89	0	0.026	0.724	1180	tags=35%, list=11%, signal=40%
C2	KEGG_VASCULAR_SMOOTH_MUSCLE_CONTRACTION	55	0.52	1.88	0	0.027	0.744	2265	tags=49%, list=21%, signal=62%
C2	HENDRICKS_SMARCA4_TARGETS_UP	33	0.58	1.87	0.001	0.029	0.79	946	tags=33%, list=9%, signal=37%
C2	SIG_BCR_SIGNALING_PATHWAY	44	0.55	1.87	0	0.029	0.795	3315	tags=57%, list=31%, signal=83%
C2	KEGG_AXON_GUIDANCE	65	0.51	1.88	0	0.03	0.789	2128	tags=38%, list=20%, signal=48%
C2	ROSS_ACUTE_MYELOID_LEUKEMIA_CBF	53	0.52	1.87	0	0.03	0.812	1972	tags=36%, list=19%, signal=44%
C2	MOREAUX_B_LYMPHOCYTE_MATURATION_BY_TACI_UP	36	0.57	1.87	0	0.03	0.817	1770	tags=53%, list=17%, signal=63%
C2	BLANCO_MELO_COVID19_SARS_COV_2_INFECTION_A594_CELLS_DN	17	0.68	1.88	0.002	0.031	0.788	736	tags=35%, list=7%, signal=38%
C2	CROMER_METASTASIS_DN	48	0.54	1.86	0	0.032	0.843	1904	tags=38%, list=18%, signal=46%
C2	IVANOVA_HEMATOPOIESIS_STEM_CELL	96	0.48	1.86	0	0.032	0.849	2566	tags=49%, list=24%, signal=64%
C2	SHI_SPARC_TARGETS_UP	16	0.67	1.86	0.003	0.032	0.857	1056	tags=38%, list=10%, signal=42%
C2	KAAB_FAILED_HEART_ATRIUM_UP	19	0.64	1.85	0	0.035	0.883	2057	tags=53%, list=19%, signal=65%
C2	REACTOME_SIGNALING_BY_FLT3_FUSION_PROTEINS	18	0.66	1.85	0	0.035	0.89	980	tags=39%, list=9%, signal=43%
C2	JINESH_BLEBBISHIELD_TO_IMMUNE_CELL_FUSION_PBSHMS_UP	240	0.43	1.85	0	0.035	0.894	1939	tags=33%, list=18%, signal=39%
C2	REACTOME_SUMOYLATION_OF_TRANSCRIPTION_COFACTORS	38	0.55	1.85	0	0.035	0.895	1477	tags=34%, list=14%, signal=40%
C2	REACTOME_TRANSCRIPTIONAL_REGULATION_BY_MECP2	40	0.54	1.85	0	0.035	0.9	2649	tags=52%, list=25%, signal=70%
C2	BILD_CTNNB1_ONCOGENIC_SIGNATURE	61	0.5	1.84	0	0.035	0.908	3221	tags=59%, list=31%, signal=84%
C2	WP_ADIPOGENESIS	72	0.5	1.83	0	0.038	0.934	2011	tags=36%, list=19%, signal=44%
C2	LAIHO_COLORECTAL_CANCER_SERRATED_DN	70	0.49	1.83	0	0.038	0.936	2868	tags=47%, list=27%, signal=64%
C2	REACTOME_REGULATION_OF_TP53_ACTIVITY_THROUGH_ACETYLATION	30	0.58	1.83	0.008	0.038	0.94	1717	tags=43%, list=16%, signal=52%
C2	MARIADASON_RESPONSE_TO_BUTYRATE_SULINDAC_6	39	0.54	1.84	0	0.039	0.929	1924	tags=41%, list=18%, signal=50%
C2	WP_MECP2_AND_ASSOCIATED_RETT_SYNDROME	40	0.56	1.84	0	0.039	0.929	2821	tags=52%, list=27%, signal=71%
C2	PID_ECADHERIN_STABILIZATION_PATHWAY	28	0.59	1.83	0.006	0.039	0.934	3299	tags=79%, list=31%, signal=114%
C2	VALK_AML_CLUSTER_13	15	0.68	1.83	0.003	0.039	0.934	1720	tags=53%, list=16%, signal=64%
C2	MIKKELSEN_MEF_HCP_WITH_H3K27ME3	54	0.52	1.83	0	0.039	0.94	1315	tags=37%, list=12%, signal=42%
C2	PEREZ_TP53_AND_TP63_TARGETS	95	0.47	1.83	0.001	0.039	0.94	2771	tags=48%, list=26%, signal=65%
C2	BROWNE_HCMV_INFECTION_18HR_DN	91	0.47	1.82	0	0.041	0.955	2062	tags=41%, list=20%, signal=50%
C2	REACTOME_NEPHRIN_FAMILY_INTERACTIONS	15	0.69	1.81	0	0.043	0.963	1785	tags=53%, list=17%, signal=64%
C2	LOPEZ_TRANSLATION_VIA_FN1_SIGNALING	28	0.58	1.81	0	0.044	0.969	1781	tags=43%, list=17%, signal=51%
C2	JOHNSTONE_PARVB_TARGETS_3_UP	330	0.41	1.81	0	0.044	0.971	2610	tags=37%, list=25%, signal=48%
C2	BIOCARTA_MEF2D_PATHWAY	17	0.65	1.81	0.003	0.046	0.974	1056	tags=41%, list=10%, signal=46%
C2	PID_RAC1_REG_PATHWAY	28	0.58	1.8	0.004	0.046	0.974	1942	tags=46%, list=18%, signal=57%
C2	DAZARD_RESPONSE_TO_UV_NHEK_DN	255	0.41	1.8	0	0.048	0.985	2850	tags=44%, list=27%, signal=59%
C2	SIMBULAN_UV_RESPONSE_NORMAL_DN	22	0.61	1.8	0	0.049	0.985	1405	tags=41%, list=13%, signal=47%

## Sheet: BNHL-HBV-HDV vs HD
Supplemental Table 2b - Significant GSEA Results BNHL/HBV/HDV vs HD
Results for Hallmark and C2 GSEA; FDR q-val <0.05
GENE SET	NAME	SIZE	ES	NES	NOM p-val	FDR q-val	FWER p-val	RANK AT MAX	LEADING EDGE
C2	REACTOME_CLASS_A_1_RHODOPSIN_LIKE_RECEPTORS	117	-0.72	-2.35	0	0	0	826	tags=39%, list=6%, signal=41%
C2	JAATINEN_HEMATOPOIETIC_STEM_CELL_DN	201	-0.68	-2.35	0	0	0	1256	tags=46%, list=9%, signal=50%
C2	REACTOME_PEPTIDE_LIGAND_BINDING_RECEPTORS	65	-0.77	-2.28	0	0.001	0.003	803	tags=45%, list=6%, signal=47%
C2	LIAN_LIPA_TARGETS_3M	46	-0.8	-2.26	0	0.002	0.006	1261	tags=57%, list=9%, signal=62%
C2	REACTOME_INTERLEUKIN_10_SIGNALING	34	-0.83	-2.24	0	0.004	0.014	638	tags=41%, list=5%, signal=43%
C2	VERHAAK_AML_WITH_NPM1_MUTATED_UP	158	-0.66	-2.24	0	0.003	0.014	1095	tags=42%, list=8%, signal=46%
C2	LINDSTEDT_DENDRITIC_CELL_MATURATION_A	49	-0.78	-2.21	0	0.006	0.03	779	tags=27%, list=6%, signal=28%
C2	REACTOME_CHEMOKINE_RECEPTORS_BIND_CHEMOKINES	32	-0.84	-2.2	0	0.006	0.037	803	tags=56%, list=6%, signal=60%
C2	LIAN_LIPA_TARGETS_6M	54	-0.77	-2.18	0	0.01	0.066	1261	tags=50%, list=9%, signal=55%
C2	KEGG_CYTOKINE_CYTOKINE_RECEPTOR_INTERACTION	145	-0.65	-2.16	0	0.014	0.1	790	tags=28%, list=6%, signal=29%
C2	REACTOME_IMMUNOREGULATORY_INTERACTIONS_BETWEEN_A_LYMPHOID_AND_A_NON_LYMPHOID_CELL	95	-0.68	-2.13	0	0.028	0.207	1289	tags=44%, list=9%, signal=48%
C2	KUROZUMI_RESPONSE_TO_ONCOCYTIC_VIRUS	31	-0.79	-2.11	0	0.036	0.274	638	tags=32%, list=5%, signal=34%
C2	HAHTOLA_MYCOSIS_FUNGOIDES_CD4_UP	55	-0.73	-2.1	0	0.045	0.346	767	tags=27%, list=6%, signal=29%
C2	WP_METAPATHWAY_BIOTRANSFORMATION_PHASE_I_AND_II	76	-0.69	-2.09	0	0.047	0.384	902	tags=20%, list=6%, signal=21%

## Sheet: HBV vs HD
Supplemental Table 2c - Significant GSEA Results HBV vs HD
Results for Hallmark and C2 GSEA; FDR q-val <0.05
GENE SET	NAME	SIZE	ES	NES	NOM p-val	FDR q-val	FWER p-val	RANK AT MAX	LEADING EDGE
Hallmark	HALLMARK_TNFA_SIGNALING_VIA_NFKB	172	-0.72	-2.41	0	0	0	1890	tags=49%, list=14%, signal=56%
Hallmark	HALLMARK_INFLAMMATORY_RESPONSE	150	-0.68	-2.25	0	0	0	1251	tags=33%, list=9%, signal=36%
Hallmark	HALLMARK_COAGULATION	79	-0.72	-2.16	0	0.001	0.001	1447	tags=42%, list=10%, signal=46%
Hallmark	HALLMARK_ALLOGRAFT_REJECTION	165	-0.6	-1.99	0	0.008	0.019	1477	tags=26%, list=11%, signal=29%
Hallmark	HALLMARK_KRAS_SIGNALING_UP	129	-0.55	-1.77	0.004	0.047	0.16	1480	tags=26%, list=11%, signal=29%
Hallmark	HALLMARK_IL6_JAK_STAT3_SIGNALING	70	-0.6	-1.79	0.01	0.049	0.141	3053	tags=49%, list=22%, signal=62%
C2	JAATINEN_HEMATOPOIETIC_STEM_CELL_DN	201	-0.77	-2.61	0	0	0	1565	tags=54%, list=11%, signal=60%
C2	VERHAAK_AML_WITH_NPM1_MUTATED_UP	158	-0.71	-2.35	0	0.001	0.001	1234	tags=46%, list=9%, signal=50%
C2	GHANDHI_BYSTANDER_IRRADIATION_UP	48	-0.83	-2.31	0	0.002	0.004	1234	tags=50%, list=9%, signal=55%
C2	REACTOME_INTERLEUKIN_10_SIGNALING	34	-0.84	-2.3	0	0.002	0.005	1199	tags=56%, list=9%, signal=61%
C2	KEGG_CYTOKINE_CYTOKINE_RECEPTOR_INTERACTION	145	-0.71	-2.29	0	0.003	0.011	1012	tags=30%, list=7%, signal=32%
C2	HAHTOLA_MYCOSIS_FUNGOIDES_CD4_UP	55	-0.79	-2.28	0	0.003	0.013	1019	tags=42%, list=7%, signal=45%
C2	RAGHAVACHARI_PLATELET_SPECIFIC_GENES	70	-0.75	-2.28	0	0.003	0.015	1701	tags=50%, list=12%, signal=57%
C2	PHONG_TNF_TARGETS_UP	50	-0.79	-2.24	0	0.007	0.037	1810	tags=62%, list=13%, signal=71%
C2	REACTOME_IMMUNOREGULATORY_INTERACTIONS_BETWEEN_A_LYMPHOID_AND_A_NON_LYMPHOID_CELL	95	-0.73	-2.24	0	0.007	0.039	1216	tags=47%, list=9%, signal=52%
C2	KEGG_HEMATOPOIETIC_CELL_LINEAGE	67	-0.76	-2.24	0	0.007	0.042	1118	tags=39%, list=8%, signal=42%
C2	NABA_SECRETED_FACTORS	107	-0.71	-2.22	0	0.008	0.057	625	tags=32%, list=4%, signal=33%
C2	GRAHAM_CML_QUIESCENT_VS_NORMAL_DIVIDING_UP	41	-0.81	-2.22	0	0.009	0.069	1130	tags=51%, list=8%, signal=56%
C2	ALTEMEIER_RESPONSE_TO_LPS_WITH_MECHANICAL_VENTILATION	101	-0.73	-2.21	0	0.009	0.074	1384	tags=47%, list=10%, signal=51%
C2	HECKER_IFNB1_TARGETS	76	-0.74	-2.2	0	0.012	0.1	1482	tags=42%, list=11%, signal=47%
C2	REACTOME_CLASS_A_1_RHODOPSIN_LIKE_RECEPTORS	117	-0.69	-2.19	0	0.014	0.126	1270	tags=44%, list=9%, signal=49%
C2	MCLACHLAN_DENTAL_CARIES_UP	191	-0.64	-2.18	0	0.015	0.144	1847	tags=39%, list=13%, signal=44%
C2	REACTOME_INTERLEUKIN_4_AND_INTERLEUKIN_13_SIGNALING	81	-0.7	-2.16	0	0.023	0.215	1700	tags=33%, list=12%, signal=38%
C2	PID_ATF2_PATHWAY	47	-0.76	-2.15	0	0.024	0.233	653	tags=21%, list=5%, signal=22%
C2	KUROZUMI_RESPONSE_TO_ONCOCYTIC_VIRUS	31	-0.83	-2.15	0	0.024	0.241	774	tags=42%, list=6%, signal=44%
C2	ZHAN_MULTIPLE_MYELOMA_DN	34	-0.8	-2.15	0	0.025	0.262	1408	tags=62%, list=10%, signal=69%
C2	REACTOME_PEPTIDE_LIGAND_BINDING_RECEPTORS	65	-0.72	-2.14	0	0.029	0.307	1004	tags=48%, list=7%, signal=51%
C2	WINZEN_DEGRADED_VIA_KHSRP	56	-0.73	-2.14	0	0.027	0.307	1683	tags=50%, list=12%, signal=57%
C2	WP_MIRNAS_INVOLVEMENT_IN_THE_IMMUNE_RESPONSE_IN_SEPSIS	36	-0.76	-2.13	0	0.027	0.318	1199	tags=33%, list=9%, signal=36%
C2	SMIRNOV_CIRCULATING_ENDOTHELIOCYTES_IN_CANCER_UP	142	-0.65	-2.13	0	0.03	0.354	1565	tags=39%, list=11%, signal=44%
C2	TENEDINI_MEGAKARYOCYTE_MARKERS	56	-0.75	-2.13	0	0.029	0.356	1153	tags=32%, list=8%, signal=35%
C2	REACTOME_PLATELET_ACTIVATION_SIGNALING_AND_AGGREGATION	204	-0.62	-2.11	0	0.036	0.442	1117	tags=25%, list=8%, signal=26%
C2	ZHANG_RESPONSE_TO_IKK_INHIBITOR_AND_TNF_UP	176	-0.64	-2.11	0	0.038	0.469	1429	tags=30%, list=10%, signal=33%
C2	UZONYI_RESPONSE_TO_LEUKOTRIENE_AND_THROMBIN	31	-0.8	-2.11	0.004	0.037	0.473	1405	tags=52%, list=10%, signal=57%
C2	WORSCHECH_TUMOR_REJECTION_UP	42	-0.77	-2.11	0	0.037	0.487	1358	tags=43%, list=10%, signal=47%
C2	OSWALD_HEMATOPOIETIC_STEM_CELL_IN_COLLAGEN_GEL_UP	188	-0.63	-2.1	0	0.037	0.499	1833	tags=34%, list=13%, signal=39%
C2	SCHOEN_NFKB_SIGNALING	23	-0.85	-2.1	0	0.036	0.501	1251	tags=48%, list=9%, signal=52%
C2	TAKEDA_TARGETS_OF_NUP98_HOXA9_FUSION_16D_UP	147	-0.64	-2.1	0	0.037	0.521	1482	tags=35%, list=11%, signal=38%
C2	WP_HYPERTROPHY_MODEL	16	-0.88	-2.1	0	0.038	0.542	300	tags=38%, list=2%, signal=38%
C2	ZWANG_CLASS_3_TRANSIENTLY_INDUCED_BY_EGF	183	-0.62	-2.1	0	0.038	0.548	1832	tags=35%, list=13%, signal=40%
C2	HESS_TARGETS_OF_HOXA9_AND_MEIS1_DN	74	-0.7	-2.1	0	0.037	0.549	1814	tags=46%, list=13%, signal=53%
C2	WP_FBXL10_ENHANCEMENT_OF_MAPERK_SIGNALING_IN_DIFFUSE_LARGE_BCELL_LYMPHOMA	32	-0.78	-2.09	0	0.039	0.58	59	tags=9%, list=0%, signal=9%
C2	AMIT_SERUM_RESPONSE_40_MCF10A	28	-0.81	-2.08	0	0.043	0.632	1396	tags=43%, list=10%, signal=48%
C2	HINATA_NFKB_TARGETS_KERATINOCYTE_UP	57	-0.72	-2.08	0.002	0.042	0.635	1234	tags=42%, list=9%, signal=46%
C2	REACTOME_SENESCENCE_ASSOCIATED_SECRETORY_PHENOTYPE_SASP	108	-0.66	-2.08	0.002	0.045	0.669	1311	tags=13%, list=9%, signal=14%
C2	REACTOME_RESPONSE_TO_ELEVATED_PLATELET_CYTOSOLIC_CA2	100	-0.68	-2.08	0	0.047	0.691	1456	tags=34%, list=10%, signal=38%
C2	WIERENGA_STAT5A_TARGETS_DN	166	-0.61	-2.07	0	0.047	0.703	1599	tags=32%, list=12%, signal=36%
C2	REACTOME_CHEMOKINE_RECEPTORS_BIND_CHEMOKINES	32	-0.8	-2.07	0.002	0.046	0.704	1004	tags=59%, list=7%, signal=64%
C2	GALINDO_IMMUNE_RESPONSE_TO_ENTEROTOXIN	72	-0.7	-2.07	0	0.045	0.709	1728	tags=44%, list=12%, signal=50%
C2	LINDSTEDT_DENDRITIC_CELL_MATURATION_A	49	-0.74	-2.07	0	0.046	0.721	2607	tags=63%, list=19%, signal=78%
C2	VART_KSHV_INFECTION_ANGIOGENIC_MARKERS_UP	89	-0.67	-2.07	0	0.047	0.734	1233	tags=36%, list=9%, signal=39%
C2	GAL_LEUKEMIC_STEM_CELL_DN	190	-0.62	-2.07	0	0.047	0.742	1704	tags=40%, list=12%, signal=45%
C2	LIAN_LIPA_TARGETS_3M	46	-0.74	-2.06	0.002	0.049	0.761	1695	tags=52%, list=12%, signal=59%

## Sheet: HBV-HDV vs HD
Supplemental Table 2d - Significant GSEA Results HBV/HDV vs HD
Results for Hallmark and C2 GSEA; FDR q-val <0.05
GENE SET	NAME	SIZE	ES	NES	NOM p-val	FDR q-val	FWER p-val	RANK AT MAX	LEADING EDGE
Hallmark	HALLMARK_MITOTIC_SPINDLE	150	0.58	2.31	0	0	0	1249	tags=40%, list=14%, signal=46%
Hallmark	HALLMARK_APICAL_JUNCTION	86	0.44	1.61	0.001	0.047	0.19	1621	tags=35%, list=18%, signal=42%
Hallmark	HALLMARK_OXIDATIVE_PHOSPHORYLATION	194	-0.53	-2.66	0	0	0	2689	tags=61%, list=30%, signal=85%
Hallmark	HALLMARK_TNFA_SIGNALING_VIA_NFKB	121	-0.53	-2.43	0	0	0	1111	tags=35%, list=12%, signal=39%
Hallmark	HALLMARK_FATTY_ACID_METABOLISM	108	-0.52	-2.39	0	0	0	2020	tags=49%, list=22%, signal=63%
Hallmark	HALLMARK_ALLOGRAFT_REJECTION	128	-0.49	-2.33	0	0	0	1067	tags=27%, list=12%, signal=30%
Hallmark	HALLMARK_XENOBIOTIC_METABOLISM	93	-0.52	-2.32	0	0	0	1604	tags=40%, list=18%, signal=48%
Hallmark	HALLMARK_INFLAMMATORY_RESPONSE	84	-0.53	-2.29	0	0	0	993	tags=29%, list=11%, signal=32%
Hallmark	HALLMARK_COAGULATION	35	-0.61	-2.24	0	0	0.001	702	tags=37%, list=8%, signal=40%
Hallmark	HALLMARK_KRAS_SIGNALING_UP	81	-0.52	-2.23	0	0	0.001	518	tags=17%, list=6%, signal=18%
Hallmark	HALLMARK_MTORC1_SIGNALING	163	-0.43	-2.08	0	0.001	0.004	2591	tags=48%, list=29%, signal=67%
Hallmark	HALLMARK_EPITHELIAL_MESENCHYMAL_TRANSITION	53	-0.52	-2.07	0	0.001	0.004	830	tags=36%, list=9%, signal=39%
Hallmark	HALLMARK_COMPLEMENT	113	-0.44	-2.03	0	0.001	0.005	1557	tags=34%, list=17%, signal=40%
Hallmark	HALLMARK_PROTEIN_SECRETION	88	-0.45	-2	0	0.002	0.007	2470	tags=56%, list=27%, signal=76%
Hallmark	HALLMARK_ADIPOGENESIS	139	-0.41	-1.95	0	0.003	0.012	2911	tags=53%, list=32%, signal=78%
Hallmark	HALLMARK_IL6_JAK_STAT3_SIGNALING	48	-0.49	-1.91	0.004	0.003	0.014	193	tags=17%, list=2%, signal=17%
Hallmark	HALLMARK_APOPTOSIS	104	-0.4	-1.81	0	0.006	0.027	1297	tags=27%, list=14%, signal=31%
Hallmark	HALLMARK_CHOLESTEROL_HOMEOSTASIS	51	-0.41	-1.63	0.014	0.022	0.116	1931	tags=43%, list=21%, signal=55%
Hallmark	HALLMARK_INTERFERON_GAMMA_RESPONSE	154	-0.32	-1.56	0.007	0.031	0.17	1333	tags=23%, list=15%, signal=27%
Hallmark	HALLMARK_ANDROGEN_RESPONSE	68	-0.36	-1.52	0.015	0.039	0.224	3215	tags=57%, list=36%, signal=89%
Hallmark	HALLMARK_MYC_TARGETS_V1	195	-0.3	-1.51	0.007	0.039	0.235	2997	tags=50%, list=33%, signal=74%
C2	GINESTIER_BREAST_CANCER_ZNF217_AMPLIFIED_DN	254	0.62	2.62	0	0	0	2200	tags=59%, list=24%, signal=75%
C2	WP_PATHWAYS_AFFECTED_IN_ADENOID_CYSTIC_CARCINOMA	48	0.66	2.25	0	0	0.001	1616	tags=60%, list=18%, signal=73%
C2	REACTOME_CDC42_GTPASE_CYCLE	96	0.59	2.23	0	0	0.001	1484	tags=47%, list=17%, signal=56%
C2	WP_RETT_SYNDROME_CAUSING_GENES	29	0.72	2.2	0	0.001	0.004	996	tags=48%, list=11%, signal=54%
C2	STARK_PREFRONTAL_CORTEX_22Q11_DELETION_UP	124	0.55	2.19	0	0.001	0.006	1751	tags=42%, list=19%, signal=51%
C2	SCHLOSSER_SERUM_RESPONSE_UP	92	0.56	2.12	0	0.002	0.022	1795	tags=48%, list=20%, signal=59%
C2	REACTOME_NOTCH_HLH_TRANSCRIPTION_PATHWAY	24	0.71	2.1	0	0.003	0.036	458	tags=38%, list=5%, signal=39%
C2	REACTOME_RHOB_GTPASE_CYCLE	40	0.65	2.1	0	0.003	0.039	987	tags=52%, list=11%, signal=59%
C2	REACTOME_RHOA_GTPASE_CYCLE	89	0.56	2.1	0	0.003	0.041	1511	tags=44%, list=17%, signal=52%
C2	BIOCARTA_VDR_PATHWAY	22	0.72	2.09	0	0.003	0.047	1358	tags=64%, list=15%, signal=75%
C2	REACTOME_NR1H2_AND_NR1H3_MEDIATED_SIGNALING	29	0.66	2.05	0	0.005	0.08	994	tags=41%, list=11%, signal=46%
C2	REACTOME_RAC1_GTPASE_CYCLE	112	0.53	2.04	0	0.005	0.094	1435	tags=37%, list=16%, signal=43%
C2	WP_WNTBETACATENIN_SIGNALING_PATHWAY_IN_LEUKEMIA	15	0.76	2.02	0	0.007	0.133	638	tags=60%, list=7%, signal=64%
C2	PID_RHOA_REG_PATHWAY	28	0.66	2	0	0.009	0.179	1411	tags=54%, list=16%, signal=63%
C2	DASU_IL6_SIGNALING_SCAR_UP	20	0.71	1.97	0	0.013	0.281	937	tags=55%, list=10%, signal=61%
C2	REACTOME_SIGNALING_BY_CYTOSOLIC_FGFR1_FUSION_MUTANTS	17	0.73	1.97	0	0.013	0.285	982	tags=41%, list=11%, signal=46%
C2	VALK_AML_CLUSTER_10	15	0.75	1.97	0	0.013	0.308	1578	tags=73%, list=18%, signal=89%
C2	FAELT_B_CLL_WITH_VH3_21_UP	36	0.61	1.98	0	0.014	0.279	2294	tags=61%, list=26%, signal=82%
C2	GINESTIER_BREAST_CANCER_20Q13_AMPLIFICATION_DN	147	0.49	1.96	0	0.014	0.335	2200	tags=41%, list=24%, signal=54%
C2	KEGG_NOTCH_SIGNALING_PATHWAY	32	0.62	1.95	0	0.014	0.363	354	tags=28%, list=4%, signal=29%
C2	ULE_SPLICING_VIA_NOVA2	23	0.68	1.95	0	0.014	0.364	2221	tags=70%, list=25%, signal=92%
C2	REACTOME_RHOC_GTPASE_CYCLE	48	0.58	1.95	0	0.014	0.375	1511	tags=52%, list=17%, signal=62%
C2	REACTOME_NRAGE_SIGNALS_DEATH_THROUGH_JNK	34	0.62	1.95	0	0.014	0.393	1015	tags=41%, list=11%, signal=46%
C2	REACTOME_NOTCH1_INTRACELLULAR_DOMAIN_REGULATES_TRANSCRIPTION	40	0.58	1.94	0	0.016	0.445	1319	tags=40%, list=15%, signal=47%
C2	GRESHOCK_CANCER_COPY_NUMBER_UP	231	0.46	1.93	0	0.016	0.461	1781	tags=37%, list=20%, signal=45%
C2	DEBIASI_APOPTOSIS_BY_REOVIRUS_INFECTION_DN	180	0.47	1.92	0	0.018	0.527	1803	tags=39%, list=20%, signal=48%
C2	BIOCARTA_CARM_ER_PATHWAY	20	0.67	1.92	0	0.018	0.558	1041	tags=45%, list=12%, signal=51%
C2	SIG_BCR_SIGNALING_PATHWAY	43	0.57	1.92	0	0.019	0.552	2575	tags=58%, list=29%, signal=81%
C2	REACTOME_G_ALPHA_12_13_SIGNALLING_EVENTS	43	0.58	1.91	0	0.019	0.581	1093	tags=37%, list=12%, signal=42%
C2	PID_HES_HEY_PATHWAY	28	0.62	1.9	0	0.021	0.622	685	tags=39%, list=8%, signal=42%
C2	BILANGES_SERUM_SENSITIVE_VIA_TSC2	20	0.69	1.9	0.002	0.021	0.633	1392	tags=60%, list=15%, signal=71%
C2	LIN_APC_TARGETS	56	0.54	1.87	0	0.03	0.775	2034	tags=45%, list=23%, signal=57%
C2	SIG_PIP3_SIGNALING_IN_B_LYMPHOCYTES	30	0.6	1.86	0.001	0.031	0.84	1895	tags=47%, list=21%, signal=59%
C2	LEIN_CEREBELLUM_MARKERS	26	0.63	1.86	0.002	0.031	0.848	914	tags=42%, list=10%, signal=47%
C2	FONTAINE_FOLLICULAR_THYROID_ADENOMA_UP	44	0.56	1.87	0	0.032	0.806	1661	tags=45%, list=18%, signal=55%
C2	REACTOME_NR1H3_NR1H2_REGULATE_GENE_EXPRESSION_LINKED_TO_CHOLESTEROL_TRANSPORT_AND_EFFLUX	25	0.62	1.87	0.001	0.032	0.816	994	tags=36%, list=11%, signal=40%
C2	REACTOME_RORA_ACTIVATES_GENE_EXPRESSION	16	0.69	1.86	0.002	0.032	0.833	1128	tags=75%, list=13%, signal=86%
C2	CHARAFE_BREAST_CANCER_LUMINAL_VS_BASAL_UP	203	0.45	1.86	0	0.032	0.839	2385	tags=47%, list=27%, signal=62%
C2	DASU_IL6_SIGNALING_UP	29	0.59	1.85	0.003	0.034	0.885	1961	tags=62%, list=22%, signal=79%
C2	BHAT_ESR1_TARGETS_VIA_AKT1_UP	129	0.46	1.85	0	0.035	0.881	2197	tags=43%, list=24%, signal=56%
C2	BLANCO_MELO_COVID19_SARS_COV_2_POS_PATIENT_LUNG_TISSUE_DN	132	0.46	1.84	0	0.037	0.909	2553	tags=44%, list=28%, signal=60%
C2	MARTIN_INTERACT_WITH_HDAC	35	0.57	1.82	0	0.045	0.954	1654	tags=49%, list=18%, signal=59%
C2	REACTOME_HEME_SIGNALING	36	0.57	1.82	0.001	0.045	0.956	1128	tags=47%, list=13%, signal=54%
C2	JIANG_TIP30_TARGETS_DN	15	0.68	1.82	0.005	0.045	0.963	2010	tags=67%, list=22%, signal=86%
C2	REACTOME_FGFR1_MUTANT_RECEPTOR_ACTIVATION	19	0.66	1.81	0.002	0.047	0.967	982	tags=37%, list=11%, signal=41%
C2	REACTOME_RHO_GTPASE_CYCLE	297	0.42	1.81	0	0.048	0.975	1435	tags=29%, list=16%, signal=34%
C2	BARRIER_CANCER_RELAPSE_NORMAL_SAMPLE_DN	29	0.59	1.8	0.005	0.048	0.981	1932	tags=48%, list=21%, signal=61%
C2	KEGG_PHOSPHATIDYLINOSITOL_SIGNALING_SYSTEM	53	0.52	1.81	0	0.049	0.975	1803	tags=43%, list=20%, signal=54%
C2	KAAB_FAILED_HEART_ATRIUM_UP	17	0.66	1.8	0.005	0.049	0.981	1408	tags=53%, list=16%, signal=63%
C2	PID_RAC1_REG_PATHWAY	24	0.61	1.8	0.003	0.049	0.985	1411	tags=46%, list=16%, signal=54%
C2	JAATINEN_HEMATOPOIETIC_STEM_CELL_DN	121	-0.75	-3.53	0	0	0	409	tags=40%, list=5%, signal=42%
C2	VERHAAK_AML_WITH_NPM1_MUTATED_UP	96	-0.69	-3.05	0	0	0	409	tags=38%, list=5%, signal=39%
C2	HADDAD_T_LYMPHOCYTE_AND_NK_PROGENITOR_DN	34	-0.78	-2.86	0	0	0	768	tags=50%, list=9%, signal=54%
C2	PID_IL12_2PATHWAY	42	-0.73	-2.79	0	0	0	168	tags=29%, list=2%, signal=29%
C2	ALTEMEIER_RESPONSE_TO_LPS_WITH_MECHANICAL_VENTILATION	53	-0.69	-2.79	0	0	0	761	tags=42%, list=8%, signal=45%
C2	CHIANG_LIVER_CANCER_SUBCLASS_UNANNOTATED_DN	156	-0.57	-2.74	0	0	0	2703	tags=66%, list=30%, signal=93%
C2	GAL_LEUKEMIC_STEM_CELL_DN	98	-0.6	-2.68	0	0	0	409	tags=31%, list=5%, signal=32%
C2	REACTOME_INTERLEUKIN_10_SIGNALING	19	-0.86	-2.68	0	0	0	84	tags=42%, list=1%, signal=42%
C2	LINDSTEDT_DENDRITIC_CELL_MATURATION_A	28	-0.78	-2.67	0	0	0	1219	tags=57%, list=14%, signal=66%
C2	REACTOME_PEPTIDE_LIGAND_BINDING_RECEPTORS	19	-0.85	-2.66	0	0	0	551	tags=63%, list=6%, signal=67%
C2	REACTOME_CLASS_A_1_RHODOPSIN_LIKE_RECEPTORS	33	-0.74	-2.66	0	0	0	382	tags=36%, list=4%, signal=38%
C2	MCLACHLAN_DENTAL_CARIES_UP	145	-0.55	-2.63	0	0	0	1062	tags=35%, list=12%, signal=39%
C2	REACTOME_GPCR_LIGAND_BINDING	51	-0.66	-2.63	0	0	0	567	tags=31%, list=6%, signal=33%
C2	WONG_MITOCHONDRIA_GENE_MODULE	184	-0.53	-2.63	0	0	0	3375	tags=73%, list=38%, signal=115%
C2	REACTOME_IMMUNOREGULATORY_INTERACTIONS_BETWEEN_A_LYMPHOID_AND_A_NON_LYMPHOID_CELL	52	-0.68	-2.63	0	0	0	320	tags=35%, list=4%, signal=36%
C2	KEGG_HEMATOPOIETIC_CELL_LINEAGE	44	-0.68	-2.62	0	0	0	263	tags=32%, list=3%, signal=33%
C2	LENAOUR_DENDRITIC_CELL_MATURATION_DN	90	-0.59	-2.61	0	0	0	796	tags=34%, list=9%, signal=37%
C2	LIAN_LIPA_TARGETS_3M	26	-0.76	-2.58	0	0	0	294	tags=46%, list=3%, signal=48%
C2	LIAN_LIPA_TARGETS_6M	33	-0.74	-2.57	0	0	0	425	tags=45%, list=5%, signal=48%
C2	HAHTOLA_MYCOSIS_FUNGOIDES_CD4_UP	40	-0.68	-2.57	0	0	0	518	tags=30%, list=6%, signal=32%
C2	GRAHAM_CML_QUIESCENT_VS_NORMAL_DIVIDING_UP	27	-0.75	-2.56	0	0	0	594	tags=41%, list=7%, signal=43%
C2	DAZARD_RESPONSE_TO_UV_SCC_UP	76	-0.6	-2.56	0	0	0	2181	tags=57%, list=24%, signal=74%
C2	KEGG_CYTOKINE_CYTOKINE_RECEPTOR_INTERACTION	64	-0.62	-2.56	0	0	0	382	tags=23%, list=4%, signal=24%
C2	POOLA_INVASIVE_BREAST_CANCER_UP	131	-0.53	-2.55	0	0	0	468	tags=24%, list=5%, signal=25%
C2	TAKEDA_TARGETS_OF_NUP98_HOXA9_FUSION_10D_DN	33	-0.7	-2.54	0	0	0	746	tags=39%, list=8%, signal=43%
C2	NAKAYAMA_SOFT_TISSUE_TUMORS_PCA1_UP	37	-0.68	-2.49	0	0	0	382	tags=35%, list=4%, signal=37%
C2	MOOTHA_HUMAN_MITODB_6_2002	342	-0.47	-2.48	0	0	0	3062	tags=60%, list=34%, signal=87%
C2	GHANDHI_BYSTANDER_IRRADIATION_UP	32	-0.69	-2.48	0	0	0	1075	tags=41%, list=12%, signal=46%
C2	KEGG_PARKINSONS_DISEASE	94	-0.55	-2.47	0	0	0	3074	tags=70%, list=34%, signal=106%
C2	NABA_MATRISOME_ASSOCIATED	103	-0.54	-2.47	0	0	0	768	tags=32%, list=9%, signal=35%
C2	FLECHNER_BIOPSY_KIDNEY_TRANSPLANT_REJECTED_VS_OK_UP	71	-0.58	-2.47	0	0	0	489	tags=27%, list=5%, signal=28%
C2	TAKEDA_TARGETS_OF_NUP98_HOXA9_FUSION_8D_DN	83	-0.56	-2.46	0	0	0	1328	tags=46%, list=15%, signal=53%
C2	WU_SILENCED_BY_METHYLATION_IN_BLADDER_CANCER	20	-0.77	-2.45	0	0	0	1007	tags=55%, list=11%, signal=62%
C2	KEGG_OXIDATIVE_PHOSPHORYLATION	97	-0.55	-2.44	0	0	0.001	2735	tags=66%, list=30%, signal=94%
C2	WORSCHECH_TUMOR_REJECTION_UP	27	-0.72	-2.43	0	0	0.001	743	tags=37%, list=8%, signal=40%
C2	CHEN_LVAD_SUPPORT_OF_FAILING_HEART_DN	17	-0.8	-2.43	0	0	0.001	604	tags=59%, list=7%, signal=63%
C2	HESS_TARGETS_OF_HOXA9_AND_MEIS1_DN	50	-0.61	-2.42	0	0	0.001	812	tags=38%, list=9%, signal=42%
C2	ALONSO_METASTASIS_UP	145	-0.5	-2.41	0	0	0.001	2980	tags=64%, list=33%, signal=94%
C2	REACTOME_RESPIRATORY_ELECTRON_TRANSPORT_ATP_SYNTHESIS_BY_CHEMIOSMOTIC_COUPLING_AND_HEAT_PRODUCTION_BY_UNCOUPLING_PROTEINS	104	-0.53	-2.4	0	0	0.002	2714	tags=62%, list=30%, signal=87%
C2	WP_ELECTRON_TRANSPORT_CHAIN_OXPHOS_SYSTEM_IN_MITOCHONDRIA	82	-0.55	-2.4	0	0	0.002	2689	tags=63%, list=30%, signal=90%
C2	GHANDHI_DIRECT_IRRADIATION_UP	38	-0.66	-2.38	0	0	0.008	1021	tags=42%, list=11%, signal=47%
C2	NABA_SECRETED_FACTORS	32	-0.67	-2.37	0	0	0.009	382	tags=41%, list=4%, signal=42%
C2	JISON_SICKLE_CELL_DISEASE_UP	117	-0.52	-2.37	0	0	0.01	1817	tags=40%, list=20%, signal=50%
C2	BOYLAN_MULTIPLE_MYELOMA_C_D_DN	122	-0.5	-2.34	0	0	0.011	1039	tags=39%, list=12%, signal=43%
C2	REACTOME_THE_CITRIC_ACID_TCA_CYCLE_AND_RESPIRATORY_ELECTRON_TRANSPORT	142	-0.49	-2.33	0	0.001	0.012	2752	tags=59%, list=31%, signal=84%
C2	CROONQUIST_NRAS_SIGNALING_UP	28	-0.67	-2.33	0	0.001	0.013	1271	tags=57%, list=14%, signal=66%
C2	MOOTHA_MITOCHONDRIA	351	-0.44	-2.33	0	0.001	0.014	3037	tags=59%, list=34%, signal=85%
C2	MOOTHA_VOXPHOS	79	-0.54	-2.33	0	0.001	0.014	2689	tags=66%, list=30%, signal=93%
C2	GOLDRATH_ANTIGEN_RESPONSE	212	-0.45	-2.33	0	0.001	0.014	1463	tags=35%, list=16%, signal=41%
C2	RUTELLA_RESPONSE_TO_HGF_VS_CSF2RB_AND_IL4_UP	264	-0.45	-2.33	0	0.001	0.014	1674	tags=37%, list=19%, signal=44%
C2	WP_LUNG_FIBROSIS	21	-0.71	-2.32	0	0.001	0.015	382	tags=43%, list=4%, signal=45%
C2	ROSS_AML_WITH_CBFB_MYH11_FUSION	32	-0.66	-2.31	0	0.001	0.021	448	tags=34%, list=5%, signal=36%
C2	ZHENG_IL22_SIGNALING_UP	16	-0.77	-2.3	0	0.001	0.027	414	tags=56%, list=5%, signal=59%
C2	SPIRA_SMOKERS_LUNG_CANCER_UP	27	-0.68	-2.29	0	0.001	0.03	1396	tags=56%, list=16%, signal=66%
C2	ICHIBA_GRAFT_VERSUS_HOST_DISEASE_35D_UP	83	-0.52	-2.29	0	0.001	0.03	1330	tags=35%, list=15%, signal=41%
C2	WINZEN_DEGRADED_VIA_KHSRP	29	-0.67	-2.28	0	0.001	0.031	743	tags=45%, list=8%, signal=49%
C2	WIELAND_UP_BY_HBV_INFECTION	66	-0.54	-2.28	0	0.001	0.031	1000	tags=29%, list=11%, signal=32%
C2	GALINDO_IMMUNE_RESPONSE_TO_ENTEROTOXIN	45	-0.6	-2.28	0	0.001	0.033	1290	tags=36%, list=14%, signal=41%
C2	SCHOEN_NFKB_SIGNALING	15	-0.79	-2.28	0	0.001	0.036	275	tags=20%, list=3%, signal=21%
C2	REACTOME_RESPIRATORY_ELECTRON_TRANSPORT	88	-0.52	-2.28	0	0.001	0.039	3363	tags=69%, list=37%, signal=110%
C2	REACTOME_MITOCHONDRIAL_TRANSLATION	82	-0.51	-2.27	0	0.001	0.042	3212	tags=62%, list=36%, signal=96%
C2	WALLACE_PROSTATE_CANCER_RACE_UP	168	-0.47	-2.27	0	0.001	0.042	1030	tags=28%, list=11%, signal=31%
C2	RUTELLA_RESPONSE_TO_CSF2RB_AND_IL4_DN	220	-0.45	-2.26	0	0.001	0.045	891	tags=25%, list=10%, signal=28%
C2	MARKEY_RB1_CHRONIC_LOF_DN	55	-0.55	-2.26	0	0.001	0.046	839	tags=29%, list=9%, signal=32%
C2	NABA_MATRISOME	136	-0.48	-2.26	0	0.001	0.046	768	tags=29%, list=9%, signal=31%
C2	FARMER_BREAST_CANCER_CLUSTER_1	30	-0.64	-2.25	0	0.001	0.049	759	tags=40%, list=8%, signal=44%
C2	KUROZUMI_RESPONSE_TO_ONCOCYTIC_VIRUS	17	-0.74	-2.25	0.003	0.002	0.056	382	tags=29%, list=4%, signal=31%
C2	KEGG_ALZHEIMERS_DISEASE	120	-0.48	-2.24	0	0.002	0.058	2551	tags=59%, list=28%, signal=82%
C2	WELCSH_BRCA1_TARGETS_UP	151	-0.46	-2.24	0	0.002	0.059	2053	tags=46%, list=23%, signal=59%
C2	PID_IL23_PATHWAY	16	-0.74	-2.24	0	0.002	0.061	106	tags=25%, list=1%, signal=25%
C2	VART_KSHV_INFECTION_ANGIOGENIC_MARKERS_UP	35	-0.61	-2.24	0	0.002	0.063	382	tags=26%, list=4%, signal=27%
C2	WUNDER_INFLAMMATORY_RESPONSE_AND_CHOLESTEROL_UP	36	-0.6	-2.24	0	0.002	0.063	743	tags=36%, list=8%, signal=39%
C2	WP_SPINAL_CORD_INJURY	52	-0.57	-2.23	0	0.002	0.069	1183	tags=42%, list=13%, signal=48%
C2	GRAHAM_CML_QUIESCENT_VS_NORMAL_QUIESCENT_UP	38	-0.59	-2.23	0	0.002	0.07	382	tags=26%, list=4%, signal=27%
C2	YAO_TEMPORAL_RESPONSE_TO_PROGESTERONE_CLUSTER_13	147	-0.47	-2.23	0	0.002	0.072	2977	tags=59%, list=33%, signal=87%
C2	BIOCARTA_CTLA4_PATHWAY	16	-0.73	-2.22	0	0.002	0.076	106	tags=31%, list=1%, signal=32%
C2	VERHAAK_GLIOBLASTOMA_NEURAL	62	-0.54	-2.22	0	0.002	0.079	3171	tags=71%, list=35%, signal=109%
C2	SCHUETZ_BREAST_CANCER_DUCTAL_INVASIVE_UP	128	-0.47	-2.21	0	0.002	0.088	1336	tags=35%, list=15%, signal=41%
C2	MAGRANGEAS_MULTIPLE_MYELOMA_IGG_VS_IGA_DN	16	-0.74	-2.21	0	0.002	0.088	31	tags=25%, list=0%, signal=25%
C2	RAGHAVACHARI_PLATELET_SPECIFIC_GENES	55	-0.54	-2.21	0	0.002	0.09	834	tags=33%, list=9%, signal=36%
C2	MARTORIATI_MDM4_TARGETS_NEUROEPITHELIUM_DN	61	-0.53	-2.2	0	0.003	0.105	657	tags=23%, list=7%, signal=25%
C2	REACTOME_PD_1_SIGNALING	17	-0.75	-2.2	0	0.003	0.107	106	tags=29%, list=1%, signal=30%
C2	HINATA_NFKB_TARGETS_KERATINOCYTE_UP	36	-0.61	-2.2	0	0.003	0.108	999	tags=36%, list=11%, signal=40%
C2	PETROVA_PROX1_TARGETS_DN	28	-0.64	-2.19	0	0.003	0.112	1000	tags=43%, list=11%, signal=48%
C2	PETROVA_ENDOTHELIUM_LYMPHATIC_VS_BLOOD_DN	76	-0.49	-2.19	0	0.003	0.119	1059	tags=38%, list=12%, signal=43%
C2	PAPASPYRIDONOS_UNSTABLE_ATEROSCLEROTIC_PLAQUE_UP	38	-0.59	-2.19	0	0.003	0.12	1547	tags=50%, list=17%, signal=60%
C2	REACTOME_INTERLEUKIN_4_AND_INTERLEUKIN_13_SIGNALING	53	-0.55	-2.18	0	0.003	0.123	328	tags=21%, list=4%, signal=21%
C2	KEGG_GRAFT_VERSUS_HOST_DISEASE	17	-0.73	-2.18	0	0.003	0.128	84	tags=24%, list=1%, signal=24%
C2	WP_PHOTODYNAMIC_THERAPYINDUCED_NFKB_SURVIVAL_SIGNALING	17	-0.72	-2.18	0	0.003	0.129	197	tags=24%, list=2%, signal=24%
C2	TSAI_RESPONSE_TO_IONIZING_RADIATION	99	-0.47	-2.18	0	0.003	0.129	676	tags=22%, list=8%, signal=24%
C2	WP_GLUCOCORTICOID_RECEPTOR_PATHWAY	37	-0.59	-2.18	0	0.003	0.13	509	tags=30%, list=6%, signal=31%
C2	RUTELLA_RESPONSE_TO_HGF_UP	253	-0.41	-2.16	0	0.004	0.166	1787	tags=34%, list=20%, signal=41%
C2	SANA_TNF_SIGNALING_DN	31	-0.61	-2.16	0	0.004	0.166	563	tags=32%, list=6%, signal=34%
C2	LEE_LIVER_CANCER_DENA_UP	32	-0.6	-2.16	0	0.004	0.176	993	tags=47%, list=11%, signal=53%
C2	TAKEDA_TARGETS_OF_NUP98_HOXA9_FUSION_6HR_UP	27	-0.66	-2.15	0	0.004	0.178	749	tags=52%, list=8%, signal=56%
C2	KEGG_TYPE_I_DIABETES_MELLITUS	18	-0.72	-2.15	0	0.004	0.183	84	tags=22%, list=1%, signal=22%
C2	SENGUPTA_NASOPHARYNGEAL_CARCINOMA_WITH_LMP1_DN	28	-0.64	-2.15	0	0.004	0.183	294	tags=29%, list=3%, signal=29%
C2	TAVOR_CEBPA_TARGETS_UP	30	-0.63	-2.15	0.003	0.004	0.186	1242	tags=57%, list=14%, signal=66%
C2	CHIARADONNA_NEOPLASTIC_TRANSFORMATION_KRAS_CDC25_UP	30	-0.61	-2.15	0	0.004	0.19	1653	tags=53%, list=18%, signal=65%
C2	WIERENGA_STAT5A_TARGETS_GROUP2	29	-0.63	-2.14	0	0.005	0.219	1349	tags=38%, list=15%, signal=44%
C2	SALVADOR_MARTIN_PEDIATRIC_TBD_ANTI_TNF_THERAPY_NONRESPONDER_POST_TREATMENT_UP	15	-0.74	-2.14	0	0.005	0.222	136	tags=20%, list=2%, signal=20%
C2	SEIDEN_ONCOGENESIS_BY_MET	75	-0.5	-2.13	0	0.005	0.231	2506	tags=60%, list=28%, signal=82%
C2	MISSIAGLIA_REGULATED_BY_METHYLATION_UP	72	-0.51	-2.13	0	0.005	0.232	707	tags=19%, list=8%, signal=21%
C2	REACTOME_ANTIGEN_PROCESSING_CROSS_PRESENTATION	82	-0.49	-2.13	0	0.005	0.232	2205	tags=46%, list=25%, signal=61%
C2	TURASHVILI_BREAST_LOBULAR_CARCINOMA_VS_LOBULAR_NORMAL_UP	38	-0.57	-2.12	0	0.006	0.258	1394	tags=53%, list=16%, signal=62%
C2	REACTOME_PURINERGIC_SIGNALING_IN_LEISHMANIASIS_INFECTION	21	-0.67	-2.11	0	0.006	0.281	330	tags=29%, list=4%, signal=30%
C2	KAMIKUBO_MYELOID_CEBPA_NETWORK	16	-0.71	-2.11	0	0.006	0.282	768	tags=44%, list=9%, signal=48%
C2	WP_OXIDATIVE_PHOSPHORYLATION	49	-0.53	-2.11	0	0.006	0.287	2689	tags=63%, list=30%, signal=90%
C2	KEGG_LEISHMANIA_INFECTION	51	-0.53	-2.11	0	0.006	0.295	320	tags=18%, list=4%, signal=18%
C2	COATES_MACROPHAGE_M1_VS_M2_UP	48	-0.56	-2.1	0	0.006	0.3	598	tags=27%, list=7%, signal=29%
C2	LIANG_SILENCED_BY_METHYLATION_2	26	-0.62	-2.1	0.003	0.006	0.3	895	tags=38%, list=10%, signal=43%
C2	BURTON_ADIPOGENESIS_6	120	-0.44	-2.1	0	0.007	0.323	2762	tags=58%, list=31%, signal=83%
C2	YAO_TEMPORAL_RESPONSE_TO_PROGESTERONE_CLUSTER_9	43	-0.55	-2.09	0	0.007	0.35	2240	tags=56%, list=25%, signal=74%
C2	IGLESIAS_E2F_TARGETS_UP	82	-0.47	-2.09	0	0.007	0.352	1384	tags=38%, list=15%, signal=44%
C2	GRAHAM_CML_DIVIDING_VS_NORMAL_QUIESCENT_UP	82	-0.47	-2.08	0	0.008	0.358	991	tags=29%, list=11%, signal=33%
C2	WP_STING_PATHWAY_IN_KAWASAKILIKE_DISEASE_AND_COVID19	19	-0.68	-2.08	0.003	0.008	0.388	172	tags=21%, list=2%, signal=21%
C2	KEGG_PRIMARY_IMMUNODEFICIENCY	25	-0.64	-2.07	0.003	0.008	0.399	216	tags=24%, list=2%, signal=25%
C2	WANG_RESPONSE_TO_ANDROGEN_UP	21	-0.65	-2.07	0	0.009	0.415	1540	tags=62%, list=17%, signal=75%
C2	THEILGAARD_NEUTROPHIL_AT_SKIN_WOUND_UP	58	-0.51	-2.05	0	0.011	0.482	2006	tags=48%, list=22%, signal=62%
C2	SMID_BREAST_CANCER_LUMINAL_B_DN	194	-0.42	-2.05	0	0.011	0.486	895	tags=26%, list=10%, signal=28%
C2	WP_PHOTODYNAMIC_THERAPYINDUCED_HIF1_SURVIVAL_SIGNALING	22	-0.61	-2.05	0.003	0.011	0.49	1764	tags=45%, list=20%, signal=56%
C2	GRAHAM_NORMAL_QUIESCENT_VS_NORMAL_DIVIDING_UP	31	-0.58	-2.04	0	0.011	0.512	604	tags=32%, list=7%, signal=34%
C2	REACTOME_GENERATION_OF_SECOND_MESSENGER_MOLECULES	27	-0.61	-2.03	0	0.012	0.535	106	tags=22%, list=1%, signal=22%
C2	WOOD_EBV_EBNA1_TARGETS_DN	28	-0.6	-2.03	0.003	0.012	0.552	489	tags=36%, list=5%, signal=38%
C2	BROWN_MYELOID_CELL_DEVELOPMENT_UP	95	-0.45	-2.03	0	0.012	0.56	1212	tags=29%, list=13%, signal=34%
C2	PUIFFE_INVASION_INHIBITED_BY_ASCITES_DN	109	-0.45	-2.03	0	0.013	0.565	2253	tags=43%, list=25%, signal=57%
C2	BASSO_CD40_SIGNALING_UP	82	-0.46	-2.03	0	0.013	0.572	1013	tags=24%, list=11%, signal=27%
C2	WP_MITOCHONDRIAL_CIV_ASSEMBLY	25	-0.6	-2.02	0	0.013	0.579	2631	tags=64%, list=29%, signal=90%
C2	WP_HUMAN_COMPLEMENT_SYSTEM	36	-0.56	-2.02	0.003	0.014	0.598	1058	tags=39%, list=12%, signal=44%
C2	BLANCO_MELO_COVID19_SARS_COV_2_POS_PATIENT_LUNG_TISSUE_UP	77	-0.47	-2.02	0	0.014	0.602	761	tags=26%, list=8%, signal=28%
C2	ZHAN_MULTIPLE_MYELOMA_DN	20	-0.64	-2.02	0	0.014	0.61	522	tags=45%, list=6%, signal=48%
C2	BRUNO_HEMATOPOIESIS	40	-0.54	-2.01	0	0.014	0.614	1340	tags=35%, list=15%, signal=41%
C2	REACTOME_SCF_SKP2_MEDIATED_DEGRADATION_OF_P27_P21	53	-0.5	-2.01	0	0.014	0.627	3246	tags=62%, list=36%, signal=97%
C2	MARKEY_RB1_ACUTE_LOF_DN	147	-0.42	-2.01	0	0.014	0.627	868	tags=21%, list=10%, signal=23%
C2	KIM_GLIS2_TARGETS_UP	29	-0.58	-2.01	0.003	0.014	0.631	1177	tags=52%, list=13%, signal=59%
C2	KIM_LIVER_CANCER_POOR_SURVIVAL_UP	15	-0.69	-2.01	0	0.014	0.635	336	tags=40%, list=4%, signal=41%
C2	ALONSO_METASTASIS_EMT_UP	19	-0.63	-2.01	0	0.014	0.635	795	tags=47%, list=9%, signal=52%
C2	CAIRO_LIVER_DEVELOPMENT_DN	87	-0.46	-2.01	0	0.014	0.636	842	tags=23%, list=9%, signal=25%
C2	SANA_RESPONSE_TO_IFNG_DN	58	-0.49	-2	0	0.014	0.648	2759	tags=59%, list=31%, signal=84%
C2	BLANCO_MELO_COVID19_BRONCHIAL_EPITHELIAL_CELLS_SARS_COV_2_INFECTION_UP	60	-0.5	-2	0	0.014	0.648	1021	tags=28%, list=11%, signal=32%
C2	BLANCO_MELO_COVID19_SARS_COV_2_INFECTION_A594_CELLS_UP	27	-0.6	-2	0.003	0.014	0.656	1111	tags=33%, list=12%, signal=38%
C2	LIU_VAV3_PROSTATE_CARCINOGENESIS_UP	32	-0.56	-2	0	0.014	0.659	758	tags=31%, list=8%, signal=34%
C2	PLASARI_TGFB1_TARGETS_1HR_UP	17	-0.66	-2	0.008	0.014	0.661	405	tags=29%, list=5%, signal=31%
C2	WP_NUCLEOTIDEBINDING_OLIGOMERIZATION_DOMAIN_NOD_PATHWAY	32	-0.56	-2	0	0.014	0.664	1042	tags=28%, list=12%, signal=32%
C2	KEGG_VALINE_LEUCINE_AND_ISOLEUCINE_DEGRADATION	36	-0.53	-1.99	0	0.016	0.698	3188	tags=69%, list=35%, signal=107%
C2	BIOCARTA_CSK_PATHWAY	16	-0.69	-1.99	0	0.016	0.698	453	tags=44%, list=5%, signal=46%
C2	WP_SELENIUM_MICRONUTRIENT_NETWORK	46	-0.52	-1.99	0	0.016	0.707	1931	tags=48%, list=21%, signal=61%
C2	HIRSCH_CELLULAR_TRANSFORMATION_SIGNATURE_UP	167	-0.41	-1.99	0	0.016	0.711	1863	tags=34%, list=21%, signal=42%
C2	HERNANDEZ_MITOTIC_ARREST_BY_DOCETAXEL_1_DN	17	-0.66	-1.99	0	0.016	0.712	1630	tags=53%, list=18%, signal=65%
C2	GAZDA_DIAMOND_BLACKFAN_ANEMIA_PROGENITOR_UP	28	-0.56	-1.98	0.003	0.016	0.714	1380	tags=50%, list=15%, signal=59%
C2	REACTOME_RESPONSE_TO_ELEVATED_PLATELET_CYTOSOLIC_CA2	66	-0.49	-1.98	0	0.016	0.718	551	tags=29%, list=6%, signal=30%
C2	AKL_HTLV1_INFECTION_DN	48	-0.52	-1.98	0	0.017	0.735	1054	tags=35%, list=12%, signal=40%
C2	AMIT_EGF_RESPONSE_120_MCF10A	23	-0.61	-1.98	0.003	0.017	0.741	516	tags=26%, list=6%, signal=28%
C2	REACTOME_NEUTROPHIL_DEGRANULATION	338	-0.37	-1.97	0	0.018	0.756	2291	tags=39%, list=25%, signal=50%
C2	BIOCARTA_PROTEASOME_PATHWAY	19	-0.63	-1.97	0.014	0.018	0.756	2676	tags=79%, list=30%, signal=112%
C2	ZHAN_V1_LATE_DIFFERENTIATION_GENES_UP	25	-0.59	-1.97	0	0.018	0.761	1212	tags=40%, list=13%, signal=46%
C2	WP_NUCLEAR_RECEPTORS_METAPATHWAY	136	-0.42	-1.97	0	0.018	0.766	537	tags=20%, list=6%, signal=21%
C2	BAELDE_DIABETIC_NEPHROPATHY_UP	32	-0.54	-1.96	0.003	0.018	0.785	132	tags=19%, list=1%, signal=19%
C2	LEIN_ASTROCYTE_MARKERS	16	-0.67	-1.96	0.003	0.018	0.785	941	tags=44%, list=10%, signal=49%
C2	VANLOO_SP3_TARGETS_DN	34	-0.55	-1.96	0	0.019	0.793	1832	tags=47%, list=20%, signal=59%
C2	ROSS_AML_OF_FAB_M7_TYPE	38	-0.52	-1.96	0.003	0.019	0.803	607	tags=29%, list=7%, signal=31%
C2	ABE_VEGFA_TARGETS_2HR	16	-0.67	-1.96	0.005	0.019	0.816	190	tags=31%, list=2%, signal=32%
C2	PID_IL12_STAT4_PATHWAY	23	-0.58	-1.95	0.003	0.019	0.819	168	tags=30%, list=2%, signal=31%
C2	IVANOVA_HEMATOPOIESIS_LATE_PROGENITOR	346	-0.36	-1.95	0	0.019	0.822	1897	tags=36%, list=21%, signal=44%
C2	REACTOME_APC_C_MEDIATED_DEGRADATION_OF_CELL_CYCLE_PROTEINS	73	-0.44	-1.95	0	0.02	0.826	3246	tags=56%, list=36%, signal=87%
C2	BOYLAN_MULTIPLE_MYELOMA_PCA1_UP	50	-0.5	-1.95	0	0.02	0.833	587	tags=32%, list=7%, signal=34%
C2	REACTOME_METABOLISM_OF_POLYAMINES	51	-0.5	-1.95	0	0.02	0.833	3246	tags=61%, list=36%, signal=95%
C2	LANDIS_ERBB2_BREAST_PRENEOPLASTIC_DN	38	-0.52	-1.94	0.003	0.021	0.841	1501	tags=37%, list=17%, signal=44%
C2	KEGG_P53_SIGNALING_PATHWAY	39	-0.5	-1.94	0	0.021	0.844	2616	tags=56%, list=29%, signal=79%
C2	GEISS_RESPONSE_TO_DSRNA_UP	25	-0.58	-1.94	0	0.021	0.845	1077	tags=36%, list=12%, signal=41%
C2	HAHTOLA_SEZARY_SYNDROM_DN	20	-0.63	-1.94	0.005	0.021	0.846	567	tags=45%, list=6%, signal=48%
C2	BOSCO_ALLERGEN_INDUCED_TH2_ASSOCIATED_MODULE	88	-0.44	-1.94	0	0.022	0.859	1328	tags=28%, list=15%, signal=33%
C2	BLANCO_MELO_RESPIRATORY_SYNCYTIAL_VIRUS_INFECTION_A594_CELLS_UP	133	-0.4	-1.94	0	0.022	0.86	604	tags=17%, list=7%, signal=18%
C2	BOSCO_TH1_CYTOTOXIC_MODULE	28	-0.55	-1.93	0	0.022	0.862	199	tags=25%, list=2%, signal=25%
C2	DEMAGALHAES_AGING_UP	32	-0.55	-1.93	0	0.022	0.862	1682	tags=47%, list=19%, signal=57%
C2	BURTON_ADIPOGENESIS_PEAK_AT_2HR	29	-0.56	-1.93	0.007	0.022	0.87	796	tags=24%, list=9%, signal=26%
C2	KEGG_LYSOSOME	97	-0.43	-1.93	0	0.022	0.873	1104	tags=30%, list=12%, signal=34%
C2	SMID_BREAST_CANCER_NORMAL_LIKE_UP	244	-0.37	-1.93	0	0.022	0.881	382	tags=15%, list=4%, signal=15%
C2	REACTOME_CROSS_PRESENTATION_OF_SOLUBLE_EXOGENOUS_ANTIGENS_ENDOSOMES	42	-0.52	-1.93	0	0.022	0.881	3246	tags=62%, list=36%, signal=96%
C2	REACTOME_SIGNALING_BY_INTERLEUKINS	293	-0.36	-1.93	0	0.022	0.882	1468	tags=24%, list=16%, signal=28%
C2	KEGG_PROTEASOME	40	-0.51	-1.93	0	0.022	0.883	3246	tags=60%, list=36%, signal=93%
C2	KEGG_CHEMOKINE_SIGNALING_PATHWAY	104	-0.42	-1.93	0	0.022	0.884	812	tags=18%, list=9%, signal=20%
C2	BROWNE_HCMV_INFECTION_4HR_UP	25	-0.57	-1.92	0.006	0.023	0.888	761	tags=32%, list=8%, signal=35%
C2	FLECHNER_BIOPSY_KIDNEY_TRANSPLANT_OK_VS_DONOR_UP	453	-0.36	-1.92	0	0.023	0.894	2238	tags=42%, list=25%, signal=53%
C2	CAIRO_PML_TARGETS_BOUND_BY_MYC_UP	18	-0.63	-1.92	0.006	0.023	0.896	516	tags=33%, list=6%, signal=35%
C2	REACTOME_APC_C_CDH1_MEDIATED_DEGRADATION_OF_CDC20_AND_OTHER_APC_C_CDH1_TARGETED_PROTEINS_IN_LATE_MITOSIS_EARLY_G1	65	-0.46	-1.92	0	0.023	0.899	3246	tags=55%, list=36%, signal=86%
C2	SEIDEN_MET_SIGNALING	19	-0.61	-1.92	0.008	0.023	0.9	3008	tags=74%, list=33%, signal=110%
C2	REACTOME_PYROPTOSIS	20	-0.61	-1.92	0.003	0.024	0.91	516	tags=20%, list=6%, signal=21%
C2	REACTOME_CARGO_CONCENTRATION_IN_THE_ER	23	-0.57	-1.91	0.006	0.024	0.911	1677	tags=48%, list=19%, signal=59%
C2	YAGI_AML_FAB_MARKERS	119	-0.41	-1.91	0	0.024	0.912	1324	tags=33%, list=15%, signal=38%
C2	TAKEDA_TARGETS_OF_NUP98_HOXA9_FUSION_16D_UP	77	-0.44	-1.91	0	0.024	0.917	759	tags=23%, list=8%, signal=25%
C2	KERLEY_RESPONSE_TO_CISPLATIN_UP	23	-0.59	-1.91	0.003	0.024	0.919	1198	tags=48%, list=13%, signal=55%
C2	LI_INDUCED_T_TO_NATURAL_KILLER_UP	183	-0.39	-1.91	0	0.024	0.92	1324	tags=30%, list=15%, signal=35%
C2	CROONQUIST_STROMAL_STIMULATION_UP	24	-0.57	-1.91	0.005	0.024	0.924	409	tags=38%, list=5%, signal=39%
C2	WP_CANCER_IMMUNOTHERAPY_BY_PD1_BLOCKADE	16	-0.65	-1.91	0.005	0.024	0.925	328	tags=31%, list=4%, signal=32%
C2	WANG_ESOPHAGUS_CANCER_VS_NORMAL_UP	70	-0.45	-1.91	0	0.025	0.932	1637	tags=37%, list=18%, signal=45%
C2	DIRMEIER_LMP1_RESPONSE_EARLY	53	-0.48	-1.9	0	0.025	0.935	1171	tags=34%, list=13%, signal=39%
C2	WP_MIRNA_REGULATION_OF_P53_PATHWAY_IN_PROSTATE_CANCER	18	-0.61	-1.9	0.005	0.026	0.939	2616	tags=67%, list=29%, signal=94%
C2	VILIMAS_NOTCH1_TARGETS_UP	31	-0.54	-1.9	0	0.026	0.939	980	tags=45%, list=11%, signal=51%
C2	KEGG_SPHINGOLIPID_METABOLISM	20	-0.61	-1.9	0.008	0.026	0.939	1218	tags=45%, list=14%, signal=52%
C2	REACTOME_SWITCHING_OF_ORIGINS_TO_A_POST_REPLICATIVE_STATE	78	-0.43	-1.9	0	0.027	0.941	3168	tags=55%, list=35%, signal=84%
C2	WANG_SMARCE1_TARGETS_DN	220	-0.37	-1.9	0	0.027	0.942	1243	tags=28%, list=14%, signal=31%
C2	MCBRYAN_PUBERTAL_TGFB1_TARGETS_DN	23	-0.58	-1.89	0.003	0.027	0.942	758	tags=39%, list=8%, signal=43%
C2	RODRIGUES_THYROID_CARCINOMA_POORLY_DIFFERENTIATED_UP	469	-0.35	-1.89	0	0.027	0.943	2486	tags=43%, list=28%, signal=57%
C2	QI_PLASMACYTOMA_UP	170	-0.39	-1.89	0	0.027	0.944	1196	tags=26%, list=13%, signal=29%
C2	HILLION_HMGA1B_TARGETS	50	-0.48	-1.89	0.007	0.027	0.944	1694	tags=38%, list=19%, signal=47%
C2	REACTOME_PHOSPHORYLATION_OF_THE_APC_C	15	-0.66	-1.89	0	0.027	0.947	1466	tags=47%, list=16%, signal=56%
C2	LEE_LIVER_CANCER_CIPROFIBRATE_UP	28	-0.55	-1.89	0	0.028	0.95	1804	tags=50%, list=20%, signal=62%
C2	TSUNODA_CISPLATIN_RESISTANCE_DN	20	-0.6	-1.89	0.006	0.028	0.95	104	tags=15%, list=1%, signal=15%
C2	WP_MITOCHONDRIAL_COMPLEX_I_ASSEMBLY_MODEL_OXPHOS_SYSTEM	48	-0.48	-1.88	0.004	0.028	0.951	2815	tags=52%, list=31%, signal=75%
C2	MAHAJAN_RESPONSE_TO_IL1A_UP	30	-0.53	-1.88	0	0.028	0.953	926	tags=33%, list=10%, signal=37%
C2	BORCZUK_MALIGNANT_MESOTHELIOMA_UP	265	-0.36	-1.88	0	0.029	0.956	2664	tags=51%, list=30%, signal=70%
C2	REACTOME_METABOLISM_OF_AMINO_ACIDS_AND_DERIVATIVES	234	-0.37	-1.88	0	0.029	0.959	3281	tags=53%, list=36%, signal=82%
C2	SENGUPTA_NASOPHARYNGEAL_CARCINOMA_UP	165	-0.38	-1.88	0	0.029	0.965	1209	tags=26%, list=13%, signal=30%
C2	BROCKE_APOPTOSIS_REVERSED_BY_IL6	107	-0.42	-1.88	0	0.029	0.965	1931	tags=45%, list=21%, signal=56%
C2	TENEDINI_MEGAKARYOCYTE_MARKERS	34	-0.51	-1.87	0.007	0.03	0.968	382	tags=21%, list=4%, signal=21%
C2	UZONYI_RESPONSE_TO_LEUKOTRIENE_AND_THROMBIN	18	-0.61	-1.87	0.005	0.03	0.968	460	tags=33%, list=5%, signal=35%
C2	THUM_SYSTOLIC_HEART_FAILURE_UP	269	-0.36	-1.87	0	0.031	0.97	1456	tags=27%, list=16%, signal=31%
C2	LINDSTEDT_DENDRITIC_CELL_MATURATION_D	41	-0.51	-1.87	0.003	0.031	0.972	1344	tags=49%, list=15%, signal=57%
C2	GUTIERREZ_MULTIPLE_MYELOMA_UP	31	-0.52	-1.87	0.009	0.031	0.976	2272	tags=61%, list=25%, signal=82%
C2	KEGG_FATTY_ACID_METABOLISM	28	-0.55	-1.87	0.003	0.031	0.977	2878	tags=68%, list=32%, signal=99%
C2	TONKS_TARGETS_OF_RUNX1_RUNX1T1_FUSION_HSC_DN	113	-0.4	-1.87	0	0.031	0.978	470	tags=19%, list=5%, signal=19%
C2	REACTOME_RECOGNITION_AND_ASSOCIATION_OF_DNA_GLYCOSYLASE_WITH_SITE_CONTAINING_AN_AFFECTED_PURINE	48	-0.48	-1.86	0	0.031	0.978	2536	tags=42%, list=28%, signal=58%
C2	LIU_PROSTATE_CANCER_UP	54	-0.45	-1.86	0	0.032	0.98	1769	tags=31%, list=20%, signal=39%
C2	REACTOME_SIRT1_NEGATIVELY_REGULATES_RRNA_EXPRESSION	56	-0.46	-1.86	0	0.032	0.981	2536	tags=48%, list=28%, signal=67%
C2	WILENSKY_RESPONSE_TO_DARAPLADIB	19	-0.61	-1.86	0.011	0.032	0.981	468	tags=32%, list=5%, signal=33%
C2	REACTOME_IRON_UPTAKE_AND_TRANSPORT	38	-0.5	-1.86	0	0.032	0.981	2372	tags=47%, list=26%, signal=64%
C2	GNATENKO_PLATELET_SIGNATURE	38	-0.49	-1.86	0.003	0.032	0.983	513	tags=29%, list=6%, signal=31%
C2	LEE_NEURAL_CREST_STEM_CELL_UP	42	-0.49	-1.86	0.003	0.032	0.983	768	tags=29%, list=9%, signal=31%
C2	KEGG_PEROXISOME	51	-0.47	-1.86	0	0.032	0.983	3215	tags=67%, list=36%, signal=103%
C2	ELLWOOD_MYC_TARGETS_DN	29	-0.54	-1.86	0.003	0.032	0.983	2878	tags=55%, list=32%, signal=81%
C2	RHEIN_ALL_GLUCOCORTICOID_THERAPY_DN	279	-0.36	-1.85	0	0.032	0.983	2970	tags=52%, list=33%, signal=75%
C2	LAIHO_COLORECTAL_CANCER_SERRATED_UP	90	-0.42	-1.85	0	0.033	0.983	2171	tags=50%, list=24%, signal=65%
C2	REACTOME_COMPLEX_I_BIOGENESIS	49	-0.47	-1.85	0.003	0.033	0.984	2815	tags=53%, list=31%, signal=77%
C2	SMIRNOV_CIRCULATING_ENDOTHELIOCYTES_IN_CANCER_UP	78	-0.44	-1.85	0	0.033	0.984	1297	tags=35%, list=14%, signal=40%
C2	TAKEDA_TARGETS_OF_NUP98_HOXA9_FUSION_8D_UP	53	-0.47	-1.85	0	0.033	0.986	759	tags=25%, list=8%, signal=27%
C2	RODWELL_AGING_KIDNEY_UP	295	-0.35	-1.85	0	0.033	0.987	748	tags=18%, list=8%, signal=19%
C2	LIM_MAMMARY_STEM_CELL_UP	133	-0.38	-1.85	0	0.033	0.987	1095	tags=27%, list=12%, signal=30%
C2	ZHENG_FOXP3_TARGETS_UP	18	-0.6	-1.85	0.008	0.033	0.987	2085	tags=72%, list=23%, signal=94%
C2	WP_AMINO_ACID_METABOLISM	51	-0.47	-1.85	0.004	0.034	0.989	2324	tags=53%, list=26%, signal=71%
C2	REACTOME_MITOCHONDRIAL_FATTY_ACID_BETA_OXIDATION	23	-0.56	-1.85	0	0.034	0.99	2655	tags=57%, list=30%, signal=80%
C2	WILCOX_RESPONSE_TO_PROGESTERONE_UP	77	-0.43	-1.84	0	0.034	0.991	1931	tags=44%, list=21%, signal=56%
C2	PID_CD8_TCR_DOWNSTREAM_PATHWAY	40	-0.5	-1.84	0.003	0.034	0.991	106	tags=20%, list=1%, signal=20%
C2	REACTOME_REGULATION_OF_HMOX1_EXPRESSION_AND_ACTIVITY	61	-0.44	-1.84	0.004	0.035	0.992	3308	tags=56%, list=37%, signal=88%
C2	SHAFFER_IRF4_TARGETS_IN_PLASMA_CELL_VS_MATURE_B_LYMPHOCYTE	49	-0.48	-1.83	0	0.036	0.992	1242	tags=33%, list=14%, signal=38%
C2	MALONEY_RESPONSE_TO_17AAG_DN	66	-0.45	-1.83	0	0.037	0.992	2890	tags=64%, list=32%, signal=93%
C2	REACTOME_THE_ROLE_OF_GTSE1_IN_G2_M_PROGRESSION_AFTER_G2_CHECKPOINT	61	-0.44	-1.83	0.004	0.037	0.992	3246	tags=56%, list=36%, signal=87%
C2	KEGG_NOD_LIKE_RECEPTOR_SIGNALING_PATHWAY	42	-0.49	-1.83	0.007	0.037	0.992	779	tags=19%, list=9%, signal=21%
C2	ODONNELL_TARGETS_OF_MYC_AND_TFRC_UP	62	-0.43	-1.83	0	0.037	0.993	509	tags=16%, list=6%, signal=17%
C2	REACTOME_DEFECTIVE_CFTR_CAUSES_CYSTIC_FIBROSIS	54	-0.45	-1.83	0	0.037	0.993	3246	tags=57%, list=36%, signal=89%
C2	GAJATE_RESPONSE_TO_TRABECTEDIN_UP	36	-0.51	-1.83	0	0.037	0.993	357	tags=25%, list=4%, signal=26%
C2	WP_HEMATOPOIETIC_STEM_CELL_DIFFERENTIATION	25	-0.55	-1.83	0.003	0.037	0.993	297	tags=20%, list=3%, signal=21%
C2	CADWELL_ATG16L1_TARGETS_UP	23	-0.53	-1.82	0.005	0.038	0.994	1617	tags=39%, list=18%, signal=48%
C2	TURASHVILI_BREAST_DUCTAL_CARCINOMA_VS_LOBULAR_NORMAL_UP	41	-0.49	-1.82	0	0.038	0.995	2195	tags=46%, list=24%, signal=61%
C2	BENPORATH_PROLIFERATION	89	-0.41	-1.82	0	0.039	0.995	2239	tags=47%, list=25%, signal=62%
C2	MARTINEZ_RB1_AND_TP53_TARGETS_UP	346	-0.34	-1.82	0	0.039	0.995	2467	tags=41%, list=27%, signal=55%
C2	REACTOME_NICOTINATE_METABOLISM	16	-0.63	-1.82	0.008	0.039	0.995	569	tags=19%, list=6%, signal=20%
C2	SHEPARD_CRASH_AND_BURN_MUTANT_UP	140	-0.38	-1.82	0	0.039	0.996	1601	tags=30%, list=18%, signal=36%
C2	SMIRNOV_RESPONSE_TO_IR_2HR_UP	37	-0.51	-1.82	0.007	0.039	0.996	1266	tags=35%, list=14%, signal=41%
C2	REACTOME_TRANSLATION	268	-0.35	-1.81	0	0.039	0.996	3417	tags=56%, list=38%, signal=88%
C2	YANG_BCL3_TARGETS_UP	137	-0.38	-1.81	0	0.04	0.997	1512	tags=30%, list=17%, signal=35%
C2	MOOTHA_PGC	298	-0.35	-1.81	0	0.041	0.997	2752	tags=50%, list=31%, signal=70%
C2	REACTOME_G_ALPHA_I_SIGNALLING_EVENTS	83	-0.42	-1.81	0.004	0.041	0.997	846	tags=25%, list=9%, signal=28%
C2	FLECHNER_BIOPSY_KIDNEY_TRANSPLANT_REJECTED_VS_OK_DN	337	-0.34	-1.81	0	0.041	0.998	2901	tags=50%, list=32%, signal=72%
C2	WP_TOLLLIKE_RECEPTOR_SIGNALING_PATHWAY	69	-0.42	-1.8	0.004	0.042	0.998	1013	tags=20%, list=11%, signal=23%
C2	CASORELLI_ACUTE_PROMYELOCYTIC_LEUKEMIA_UP	118	-0.4	-1.8	0	0.042	0.998	460	tags=16%, list=5%, signal=17%
C2	REACTOME_PROTEIN_LOCALIZATION	122	-0.4	-1.8	0	0.042	0.998	3208	tags=59%, list=36%, signal=91%
C2	TIEN_INTESTINE_PROBIOTICS_24HR_UP	448	-0.33	-1.8	0	0.042	0.998	2484	tags=44%, list=28%, signal=57%
C2	IVANOVA_HEMATOPOIESIS_MATURE_CELL	195	-0.36	-1.8	0	0.042	0.998	1985	tags=34%, list=22%, signal=43%
C2	DELLA_RESPONSE_TO_TSA_AND_BUTYRATE	15	-0.62	-1.8	0.011	0.042	0.998	1159	tags=40%, list=13%, signal=46%
C2	PELLICCIOTTA_HDAC_IN_ANTIGEN_PRESENTATION_UP	59	-0.44	-1.8	0	0.042	0.998	2676	tags=49%, list=30%, signal=70%
C2	AZARE_STAT3_TARGETS	17	-0.61	-1.8	0.013	0.042	0.998	2027	tags=59%, list=23%, signal=76%
C2	DEBIASI_APOPTOSIS_BY_REOVIRUS_INFECTION_UP	226	-0.35	-1.8	0	0.042	0.998	1906	tags=35%, list=21%, signal=43%
C2	ONO_FOXP3_TARGETS_DN	26	-0.52	-1.8	0.009	0.043	0.999	586	tags=27%, list=7%, signal=29%
C2	MOOTHA_FFA_OXYDATION	20	-0.57	-1.79	0.011	0.043	0.999	1988	tags=55%, list=22%, signal=70%
C2	SABATES_COLORECTAL_ADENOMA_UP	16	-0.6	-1.79	0.006	0.043	0.999	724	tags=31%, list=8%, signal=34%
C2	JIANG_AGING_HYPOTHALAMUS_UP	39	-0.47	-1.79	0.003	0.043	0.999	3154	tags=82%, list=35%, signal=126%
C2	HOEBEKE_LYMPHOID_STEM_CELL_DN	55	-0.44	-1.79	0.004	0.043	0.999	1838	tags=36%, list=20%, signal=45%
C2	WP_ALZHEIMERS_DISEASE	53	-0.44	-1.79	0	0.043	0.999	2319	tags=51%, list=26%, signal=68%
C2	WP_ALLOGRAFT_REJECTION	39	-0.48	-1.79	0.01	0.043	0.999	98	tags=13%, list=1%, signal=13%
C2	KEGG_TOLL_LIKE_RECEPTOR_SIGNALING_PATHWAY	68	-0.42	-1.79	0	0.044	0.999	1013	tags=21%, list=11%, signal=23%
C2	WP_UNFOLDED_PROTEIN_RESPONSE	22	-0.56	-1.79	0.005	0.044	0.999	1581	tags=32%, list=18%, signal=39%
C2	DELPUECH_FOXO3_TARGETS_DN	19	-0.58	-1.79	0.005	0.044	0.999	1029	tags=26%, list=11%, signal=30%
C2	VALK_AML_CLUSTER_5	18	-0.6	-1.79	0.014	0.044	0.999	1009	tags=44%, list=11%, signal=50%
C2	HERNANDEZ_ABERRANT_MITOSIS_BY_DOCETACEL_2NM_UP	31	-0.5	-1.79	0.01	0.044	0.999	129	tags=16%, list=1%, signal=16%
C2	HELLEBREKERS_SILENCED_DURING_TUMOR_ANGIOGENESIS	26	-0.52	-1.79	0.006	0.044	0.999	895	tags=35%, list=10%, signal=38%
C2	GERY_CEBP_TARGETS	74	-0.43	-1.79	0	0.044	0.999	1105	tags=31%, list=12%, signal=35%
C2	WENG_POR_TARGETS_LIVER_UP	26	-0.52	-1.78	0.003	0.044	0.999	1262	tags=46%, list=14%, signal=54%
C2	KEGG_ARGININE_AND_PROLINE_METABOLISM	22	-0.55	-1.78	0.009	0.045	0.999	3153	tags=77%, list=35%, signal=119%
C2	WP_TYPE_II_INTERFERON_SIGNALING_IFNG	23	-0.55	-1.78	0.011	0.045	1	193	tags=9%, list=2%, signal=9%
C2	YAO_TEMPORAL_RESPONSE_TO_PROGESTERONE_CLUSTER_17	158	-0.38	-1.78	0	0.046	1	2681	tags=47%, list=30%, signal=66%
C2	REACTOME_INHIBITION_OF_THE_PROTEOLYTIC_ACTIVITY_OF_APC_C_REQUIRED_FOR_THE_ONSET_OF_ANAPHASE_BY_MITOTIC_SPINDLE_CHECKPOINT_COMPONENTS	17	-0.6	-1.78	0.005	0.046	1	1466	tags=47%, list=16%, signal=56%
C2	BLANCO_MELO_INFLUENZA_A_INFECTION_A594_CELLS_UP	21	-0.55	-1.78	0.014	0.046	1	690	tags=43%, list=8%, signal=46%
C2	HOUSTIS_ROS	23	-0.55	-1.78	0.009	0.047	1	2499	tags=61%, list=28%, signal=84%
C2	HOSHIDA_LIVER_CANCER_SUBCLASS_S3	115	-0.39	-1.77	0	0.047	1	1763	tags=36%, list=20%, signal=44%
C2	DOUGLAS_BMI1_TARGETS_DN	243	-0.35	-1.77	0	0.047	1	2634	tags=42%, list=29%, signal=58%
C2	REACTOME_FATTY_ACID_METABOLISM	84	-0.41	-1.77	0.004	0.047	1	1605	tags=32%, list=18%, signal=39%
C2	PICCALUGA_ANGIOIMMUNOBLASTIC_LYMPHOMA_UP	30	-0.51	-1.77	0.016	0.047	1	714	tags=37%, list=8%, signal=40%
C2	KEGG_CYTOSOLIC_DNA_SENSING_PATHWAY	32	-0.5	-1.77	0.01	0.049	1	971	tags=22%, list=11%, signal=24%
C2	REACTOME_INTERCONVERSION_OF_NUCLEOTIDE_DI_AND_TRIPHOSPHATES	19	-0.57	-1.77	0.006	0.049	1	2848	tags=68%, list=32%, signal=100%
C2	REACTOME_NEGATIVE_REGULATION_OF_NOTCH4_SIGNALING	52	-0.44	-1.77	0.008	0.049	1	3246	tags=58%, list=36%, signal=90%
C2	HOSHIDA_LIVER_CANCER_SUBCLASS_S1	168	-0.36	-1.77	0	0.049	1	1546	tags=30%, list=17%, signal=35%
C2	GESERICK_TERT_TARGETS_DN	15	-0.61	-1.76	0.022	0.049	1	1242	tags=47%, list=14%, signal=54%
C2	WANG_MLL_TARGETS	70	-0.42	-1.76	0	0.049	1	1017	tags=27%, list=11%, signal=30%
C2	BURTON_ADIPOGENESIS_5	92	-0.4	-1.76	0.004	0.049	1	2932	tags=55%, list=33%, signal=81%
C2	WP_TCELL_ANTIGEN_RECEPTOR_TCR_SIGNALING_PATHWAY	75	-0.42	-1.76	0	0.049	1	106	tags=11%, list=1%, signal=11%

## Sheet: BNHL vs HBV
Supplemental Table 2e - Significant GSEA Results BNHL vs HBV
Results for Hallmark and C2 GSEA; FDR q-val <0.05
GENE SET	NAME	SIZE	ES	NES	NOM p-val	FDR q-val	FWER p-val	RANK AT MAX	LEADING EDGE
Hallmark	HALLMARK_TNFA_SIGNALING_VIA_NFKB	190	0.69	2.04	0	0	0	2836	tags=55%, list=18%, signal=67%
Hallmark	HALLMARK_INFLAMMATORY_RESPONSE	171	0.67	1.95	0	0.001	0.001	1790	tags=37%, list=11%, signal=41%
Hallmark	HALLMARK_ALLOGRAFT_REJECTION	177	0.64	1.87	0	0.001	0.003	2217	tags=29%, list=14%, signal=33%
Hallmark	HALLMARK_COAGULATION	100	0.68	1.87	0	0.001	0.003	2348	tags=44%, list=15%, signal=51%
Hallmark	HALLMARK_COMPLEMENT	176	0.58	1.68	0	0.028	0.113	3113	tags=38%, list=20%, signal=46%
Hallmark	HALLMARK_ESTROGEN_RESPONSE_LATE	154	0.55	1.63	0.001	0.04	0.181	2345	tags=28%, list=15%, signal=32%
C2	JAATINEN_HEMATOPOIETIC_STEM_CELL_DN	215	0.7	2.1	0	0.003	0.002	2566	tags=56%, list=16%, signal=66%

## Sheet: BNHL vs HBV-HDV
Supplemental Table 2f - Significant GSEA Results BNHL vs HBV/HDV
Results for Hallmark and C2 GSEA; FDR q-val <0.05
GENE SET	NAME	SIZE	ES	NES	NOM p-val	FDR q-val	FWER p-val	RANK AT MAX	LEADING EDGE
Hallmark	HALLMARK_COMPLEMENT	176	0.63	1.84	0	0.007	0.003	2307	tags=32%, list=14%, signal=37%
Hallmark	HALLMARK_ALLOGRAFT_REJECTION	179	0.6	1.77	0	0.017	0.02	2168	tags=32%, list=13%, signal=37%
Hallmark	HALLMARK_COAGULATION	102	0.61	1.67	0.003	0.039	0.069	1747	tags=34%, list=11%, signal=38%
C2	JAATINEN_HEMATOPOIETIC_STEM_CELL_DN	218	0.74	2.19	0	0	0	2345	tags=56%, list=15%, signal=65%
C2	LIAN_LIPA_TARGETS_6M	61	0.75	1.96	0	0.027	0.073	2369	tags=62%, list=15%, signal=73%
C2	LIAN_LIPA_TARGETS_3M	53	0.76	1.95	0	0.03	0.101	2207	tags=64%, list=14%, signal=74%
C2	TAKEDA_TARGETS_OF_NUP98_HOXA9_FUSION_10D_DN	120	0.7	1.97	0	0.031	0.064	2391	tags=56%, list=15%, signal=65%
C2	TAKEDA_TARGETS_OF_NUP98_HOXA9_FUSION_8D_DN	171	0.68	1.98	0	0.039	0.054	2389	tags=44%, list=15%, signal=52%
C2	WP_NAD_METABOLISM_IN_ONCOGENEINDUCED_SENESCENCE_AND_MITOCHONDRIAL_DYSFUNCTIONASSOCIATED_SENESCENCE	22	0.87	1.93	0	0.042	0.154	252	tags=9%, list=2%, signal=9%
C2	HAHTOLA_SEZARY_SYNDROM_DN	39	0.81	1.92	0	0.042	0.18	1475	tags=62%, list=9%, signal=68%

## Sheet: BNHL-HBV-HDV vs BNHL
Supplemental Table 2g - Significant GSEA Results BNHL/HBV/HDV vs BNHL
Results for Hallmark and C2 GSEA; FDR q-val <0.05
GENE SET	NAME	SIZE	ES	NES	NOM p-val	FDR q-val	FWER p-val	RANK AT MAX	LEADING EDGE
C2	JAATINEN_HEMATOPOIETIC_STEM_CELL_DN	218	-0.69	-1.92	0	0.037	0.031	2393	tags=55%, list=15%, signal=64%

## Sheet: BNHL-HBV-HDV vs HBV
Supplemental Table 2h - Significant GSEA Results BNHL/HBV/HDV vs HBV
Results for Hallmark and C2 GSEA; FDR q-val <0.05
GENE SET	NAME	SIZE	ES	NES	NOM p-val	FDR q-val	FWER p-val	RANK AT MAX	LEADING EDGE
Hallmark	HALLMARK_TNFA_SIGNALING_VIA_NFKB	191	0.61	1.78	0	0.022	0.018	2494	tags=38%, list=16%, signal=45%

## Sheet: BNHL-HBV-HDV vs HBV-HDV
Supplemental Table 2i - Significant GSEA Results BNHL/HBV/HDV vs HBV/HDV
Results for Hallmark and C2 GSEA; FDR q-val <0.05
GENE SET	NAME	SIZE	ES	NES	NOM p-val	FDR q-val	FWER p-val	RANK AT MAX	LEADING EDGE
none

## Sheet: HBV-HDV vs HBV
Supplemental Table 2j - Significant GSEA Results HBV/HDV vs HBV
Results for Hallmark and C2 GSEA; FDR q-val <0.05
GENE SET	NAME	SIZE	ES	NES	NOM p-val	FDR q-val	FWER p-val	RANK AT MAX	LEADING EDGE
none
