# Supplementary material for: Hepatitis virus-associated B cell non-Hodgkin’s lymphoma involves dysregulated epigenetic and RNA-mediated regulatory gene expression and altered snoRNA transcription
Source: Sci Rep. 2026 Jan 10;16:5003. doi: 10.1038/s41598-026-35041-3 (PMC12876061; doi:10.1038/s41598-026-35041-3)
Supplement: Supplementary file 5 — Supplementary Information 5. [file 41598_2026_35041_MOESM5_ESM.xlsx]

## Sheet: Table S3
Supplemental Table 3 - Significant Ingenuity Pathway Analsis (IPA) Results
Significant Upstream Regulator results from IPA Core Analysis conducted on RNA-seq expression data (differentially expressed gene cutoffs: adjusted p-val <0.05 and Log2 fold change <-1 or >1)
Upstream Regulator considered significant if: Activation z-score <-2 or >2 and p-value <0.05
There were no significant results for: BNHL vs HBV/HDV; BNHL/HBV/HDV vs BNHL; BNHL/HBV/HDV vs HBV/HDV
Comparison	Upstream Regulator	Expr Log Ratio	Molecule Type	Predicted Activation State	Activation z-score	p-value of overlap	Target Molecules in Dataset	Mechanistic Network
HBV vs HD	IL1B	-7.258	cytokine	Inhibited	-4.158	2.61e-05	ACAN,ATF3,CCL3,CD74,CDKN1A,CLIP2,CLU,CXCL5,CXCL8,DNMT1,DUSP5,ENG,EP300,F13A1,FURIN,GLI1,GNAS,GTF2F1,HES1,HSF1,ID2,IGFBP4,IL1A,IL1B,IRAK1,ITGB3,MGLL,NAMPT,NFKBIA,NOTCH1,NR1D1,NR4A1,PDGFC,PDGFD,PTGS2,PTP4A1,RHOB,RORA,SCX,SOD2,SPARC,SRGN,TGFB1,TICAM1,TLN1,TSC22D3,ZYX	188 (17)
HBV vs HD	5-O-mycolyl-beta-araf-(1->2)-5-O-mycolyl-alpha-araf-(1->1')-glycerol		chemical - endogenous non-mammalian	Inhibited	-3.162	9.7e-06	ATF3,CXCL8,EGR2,IL1A,IL1B,MGLL,NAMPT,PTGS2,RGS1,SOD2	143 (11)
HBV vs HD	mycophenolic acid		chemical drug	Inhibited	-2.985	6.89e-05	ATF3,CDKN1A,CLU,CXCL5,CXCL8,ID2,IL1B,PTGS2,SOD2	142 (18)
HBV vs HD	F2	3.341	peptidase	Inhibited	-2.984	6.54e-06	CDKN1A,CLU,CXCL8,F2R,IGFBP4,IL1A,IL1B,KLF6,MGLL,MYH9,NCF1,NCF1C,NFKBIA,PGM2L1,PROS1,PTGS2,RHOB,SOD2,SRGN	158 (16)
HBV vs HD	PTPRR	-1.693	phosphatase	Inhibited	-2.828	0.00122	BTBD2,DNMT1,FLNA,HDAC5,HDGFL2,MYH9,SART1,ZNF358
HBV vs HD	tributyrin		chemical drug	Inhibited	-2.8	5.44e-05	ATF3,CDKN1A,CXCL5,CXCL8,ID2,IL1B,PTGS2,SOD2	140 (16)
HBV vs HD	deferoxamine		chemical drug	Inhibited	-2.791	0.019	CDKN1A,CXCL8,DUSP5,F13A1,IGFBP4,IL1B,JAG2,RGS1,TAOK2,TGFB1
HBV vs HD	MAP3K8	-0.359	kinase	Inhibited	-2.786	0.0018	ARRDC3,BMP1,CXCL8,IL1A,IL1B,MRTFA,NR4A1,PTGS2,TICAM1,USP42	131 (18)
HBV vs HD	IL1		group	Inhibited	-2.762	0.033	ABL1,ACAN,CCL3,CDKN1A,CXCL5,CXCL8,IL1B,KLF6,PTGS2,RORA,SOD2,SPARC,TGFB1
HBV vs HD	CCN1	-0.58	other	Inhibited	-2.759	0.000459	CDKN1A,CXCL8,IL1A,IL1B,ITGB3,NR4A1,PTGS2,TGFB1	145 (18)
HBV vs HD	GSK3B	-0.311	kinase	Inhibited	-2.757	0.000652	CDKN1A,CXCL8,GLI1,IL1B,MAP4,NFATC1,NFKBIA,PTGS2,RORA,TRAF3IP1	147 (17)
HBV vs HD	FOXO3	-0.015	transcription regulator	Inhibited	-2.725	0.0451	C1QA,CDKN1A,CXCL8,EGR2,NAMPT,NFKBIA,NOLC1,PPRC1,PTPRB,SGK1,SLC40A1,SOD2,TGFB1
HBV vs HD	cyclic AMP		chemical - endogenous mammalian	Inhibited	-2.709	0.0116	CDKN1A,EGR2,IGFBP4,IL1B,ITPR3,NFATC1,NR4A1,PDE4D,PRKAR2B,PTGS2,RHOB,SOD2
HBV vs HD	forskolin		chemical toxicant	Inhibited	-2.697	0.000135	ARHGEF5,ATF3,CDKN1A,CLU,CXCL5,FOXP4,GLI1,GNAS,H3-3A/H3-3B,ID2,IL1B,ITPR3,MMD,MRTFA,NAMPT,NFKBIA,NR4A1,PDE4D,PPBP,PRKAR2B,PROS1,PTGS2,PTP4A1,RGS2,RHOB,SGK1,SOD2,SPARC,STOM,SYNPO,TCF20,TCF3	186 (19)
HBV vs HD	bucladesine		chemical toxicant	Inhibited	-2.69	0.00492	CDKN1A,CLU,CXCL8,EGR2,IL1B,MMD,NR4A1,PDE4D,PDE5A,PTGS2,RGS2,SOD2,SRGN,STOM,TGFB1,TOP1	168 (17)
HBV vs HD	Salmonella enterica serotype abortus equi lipopolysaccharide		chemical toxicant	Inhibited	-2.688	1.12e-05	CCL3,CXCL5,EPM2AIP1,HES1,ID2,IL1A,IL1B,MGLL,PALM2AKAP2,PRRC2C,PTGS2,RGS1,STARD4,YRDC	143 (13)
HBV vs HD	paclitaxel		chemical drug	Inhibited	-2.639	0.000113	ATF3,CDKN1A,CLU,CXCL5,CXCL8,DNMT1,DUSP5,FLNA,IL1B,MACF1,NEFH,NFATC1,NFKBIA,PTGS2,SOD2,TICAM1,TUBB1,UHRF1,ZYX	141 (17)
HBV vs HD	TREM1	-1.048	transmembrane receptor	Inhibited	-2.632	6.9e-05	ATF3,CCL3,CXCL5,CXCL8,EGR2,EPM2AIP1,HES1,IL1B,NFKBIA,PALM2AKAP2,PTGS2,RGS1,STARD4,YRDC	171 (21)
HBV vs HD	doxorubicin		chemical drug	Inhibited	-2.604	0.0364	ATF3,CDKN1A,CLU,CXCL5,CXCL8,DNMT1,DUSP5,EP300,ID2,IGFBP4,IL1B,JAG2,MAP4,NFATC1,NFKBIA,NPIPB5 (includes others),NR4A1,PTGS2,SOD2,TGFB1,UACA
HBV vs HD	cobalt chloride		chemical reagent	Inhibited	-2.599	0.0204	CDKN1A,CLU,CXCL8,HES1,MYH9,PTGS2,RGS1,SLC40A1
HBV vs HD	peptidoglycan		chemical - endogenous non-mammalian	Inhibited	-2.593	0.00806	CCL3,CXCL5,CXCL8,IL1A,IL1B,PTGS2,SOD2	167 (19)
HBV vs HD	leukotriene D4		chemical - endogenous mammalian	Inhibited	-2.592	0.000128	ATF3,CCL3,CXCL8,EGR2,NR4A1,PTGS2,RGS2	175 (22)
HBV vs HD	HMGB1	-0.428	transcription regulator	Inhibited	-2.575	0.00412	CCL3,CDKN1A,CXCL5,CXCL8,IL1A,IL1B,PTGS2	123 (17)
HBV vs HD	miR-3648 (miRNAs w/seed GCCGCGG)		mature microRNA	Inhibited	-2.53	9.21e-05	CC2D1A,CLIP2,DMTN,DNMT1,FAM193A,MLXIP,MYO18A,NCOR2,PIK3R2,SH3BP1
HBV vs HD	LH		complex	Inhibited	-2.525	0.0145	ARHGEF5,CXCL8,GNAS,NR4A1,PDE4D,PTGS2,PTP4A1,RGS2,RHOB,SGK1,SMARCA4,SOD2,STIP1,TLN1
HBV vs HD	IL1A	-22.143	cytokine	Inhibited	-2.514	0.000574	ATF3,CCL3,CDKN1A,CXCL5,CXCL8,IL1A,IL1B,IRAK1,ITGB3,NFKBIA,PTGS2,SOD2,SPARC,TGFB1,TICAM1	143 (19)
HBV vs HD	IL6	-0.684	cytokine	Inhibited	-2.486	0.00207	ATF3,CD74,CDKN1A,CLU,CXCL5,CXCL8,DNMT1,EGR2,F13A1,GATAD2A,GLI1,GP1BA,ID2,IGFBP4,IL1B,ITGB3,MMD,NAMPT,NFKBIA,NOTCH1,NRAS,POU5F1,PPBP,PPRC1,PTGS2,RORA,SGK1,SLC40A1,SOD2,STOM,TGFB1	172 (18)
HBV vs HD	prexasertib		chemical drug	Inhibited	-2.449	0.00445	ATF3,CDKN1A,IL1B,NFKBIA,PTGS2,SGK1	150 (14)
HBV vs HD	SPOP	-0.189	other	Inhibited	-2.449	1.6e-05	BRD4,DUSP5,GCC2,HCFC1,ID2,KLC2,NFKBIA,PTGS2,RBM6,RHOB,SCAF1,SGK1	44 (7)
HBV vs HD	FOXL2		transcription regulator	Inhibited	-2.438	0.00909	ATF3,CCL3,CLU,PTGS2,RGS2,SOD2
HBV vs HD	TOX	-0.745	transcription regulator	Inhibited	-2.433	0.00253	CREBBP,EP300,ID2,KMT2A,KMT2B,KMT2D
HBV vs HD	Wy 40905		chemical reagent	Inhibited	-2.42	1.64e-05	ATF3,CDKN1A,CHERP,EGR2,FXYD5,KLF6,MAZ,NR4A1,RGS2	148 (18)
HBV vs HD	MAPK7	0.704	kinase	Inhibited	-2.412	0.00909	CXCL8,IL1A,IL1B,NR4A1,PTGS2,STARD4	145 (20)
HBV vs HD	APP	0.238	other	Inhibited	-2.402	9e-06	ABL1,APC,ARRDC3,BRD4,BRPF1,CAST,CCL3,CD74,CDKN1A,CFL2,CLU,CREBBP,CXCL5,CXCL8,DNM1,ENG,FLNA,FZD3,HBA1/HBA2,HBG2,HES1,HIVEP3,IL1A,IL1B,ITGB3,ITPR3,KMT2A,NAMPT,NCF1,NFATC1,NR1D1,PPARD,PRKCG,PTGS2,SMARCA4,SNCB,SOD2,SPTAN1,STIP1,TGFB1,TLE5,VEGFB,WNK1	158 (18)
HBV vs HD	salmonella minnesota R595 lipopolysaccharides		chemical - endogenous non-mammalian	Inhibited	-2.395	0.039	CXCL5,CXCL8,IL1A,IL1B,NFKBIA,PTGS2
HBV vs HD	Tlr		group	Inhibited	-2.391	0.00307	CCL3,CXCL8,ID2,IL1B,NFKBIA,NOTCH1,PTGS2,RGS1	160 (18)
HBV vs HD	Nfat (family)		group	Inhibited	-2.375	0.00032	ATF3,CCL3,CXCL8,EGR2,KLF6,PGM2L1,PTGS2,SOD2,TCF7	74 (9)
HBV vs HD	CEBPB	-0.429	transcription regulator	Inhibited	-2.367	0.000845	C1QA,CCL3,CD74,CDKN1A,CLU,CXCL5,CXCL8,DIAPH3,DNMT1,GNAS,HSF1,IGFBP4,IL1A,IL1B,NFE2L1,NFKBID,PPARD,PRKAR2B,PTGS2,RFC1,RORA,SGK1,SOD2,TGFB1,TOP1,ZYX	155 (17)
HBV vs HD	NRG1	0.538	growth factor	Inhibited	-2.361	0.00021	CAVIN2,CDKN1A,CXCL8,EGR2,FLNA,HES1,ITGB3,MGLL,NCOR2,NOTCH1,NR4A1,POU5F1,PTGS2,SGK1,USF2,VEGFB	177 (21)
HBV vs HD	GNAS	1.247	enzyme	Inhibited	-2.35	6.69e-06	ATF3,BCL9L,CD22,DTX4,GLI1,IL1B,INPP5D,ITGB3,NR4A1,RFC1,RGS2,SH3KBP1,SPARC,ZNF318,ZYX	188 (22)
HBV vs HD	NOTCH3	1.52	transcription regulator	Inhibited	-2.343	0.00815	CDKN1A,GUCY1B1,HES1,ITGB3,NOTCH1,SPARC	126 (13)
HBV vs HD	GABA		chemical - endogenous mammalian	Inhibited	-2.324	0.0341	CHERP,CNOT3,EIF5B,GNAS,IL1B,IRAK1,NOTCH1,PIK3R2,PRKCSH,PTGS2,SF3A1,TAOK2,TGFB1,VEGFB,YES1
HBV vs HD	TLR9	1.024	transmembrane receptor	Inhibited	-2.31	0.0141	ATF3,CAST,CCL3,CXCL8,FURIN,IL1A,IL1B,NAMPT,NR4A1,PTGS2,TGFB1
HBV vs HD	TLR7	-0.122	transmembrane receptor	Inhibited	-2.284	0.0379	ATF3,CCL3,CDKN1A,CXCL8,DMXL2,IL1B,INPP5D,NFKBIA,SOD2
HBV vs HD	SMPD1	0.388	enzyme	Inhibited	-2.236	0.0058	CCL3,CXCL8,PF4,PPBP,TGFB1	204 (23)
HBV vs HD	NfkB-RelA		complex	Inhibited	-2.227	0.000611	CCL3,CXCL8,IL1B,NFKBIA,PTGS2
HBV vs HD	uric acid		chemical - endogenous mammalian	Inhibited	-2.226	0.00526	CCL3,CXCL8,IL1A,IL1B,ITGB3,PTGS2,RAD50,TGFB1	155 (19)
HBV vs HD	Bvht		other	Inhibited	-2.219	0.0191	GUCY1B1,HBA1/HBA2,HBG2,PF4,SLC8A1
HBV vs HD	mir-24		microRNA	Inhibited	-2.219	0.00625	CDKN1A,FURIN,ID2,RORA,TGFB1	111 (7)
HBV vs HD	laminaran		chemical drug	Inhibited	-2.219	0.00146	CXCL5,CXCL8,IL1A,IL1B,PTGS2	39 (4)
HBV vs HD	CXCL12		cytokine	Inhibited	-2.218	0.00173	BMP1,CXCL8,F2R,FLNA,HES1,IL1A,IL1B,ITGB3,NR4A1,NUMA1,PTGS2,SORBS3	163 (18)
HBV vs HD	FYN	0.045	kinase	Inhibited	-2.2	0.000432	CMIP,EGR2,IL1B,NOTCH1,PTGS2,RORA	157 (16)
HBV vs HD	PPRC1	1.003	transcription regulator	Inhibited	-2.191	0.00246	CXCL8,DUSP5,IL1A,NAMPT,PTGS2
HBV vs HD	histamine		chemical - endogenous mammalian	Inhibited	-2.19	0.0336	CCL3,CXCL8,IL1B,NR4A1,PTGS2
HBV vs HD	romidepsin		biologic drug	Inhibited	-2.189	0.00631	CDKN1A,CHD3,CXCL8,ID2,PTGS2,RHOB,VHL	169 (19)
HBV vs HD	ocifisertib		chemical drug	Inhibited	-2.186	0.00325	CXCL8,IL1B,KLF6,PTGS2,RGS1
HBV vs HD	ECSIT	-0.208	transcription regulator	Inhibited	-2.186	0.0002	CXCL8,IL1B,NFKBIA,PTGS2,SOD2	146 (18)
HBV vs HD	CRH		cytokine	Inhibited	-2.185	0.0191	CXCL8,IL1B,NR4A1,PTGS2,SGK1
HBV vs HD	IL6R	-0.348	transmembrane receptor	Inhibited	-2.18	0.000714	CCL3,CDKN1A,CXCL5,CXCL8,IL1B,NAMPT,PTGS2,TGFB1	149 (15)
HBV vs HD	carrageenan		chemical drug	Inhibited	-2.169	0.00422	CXCL8,EGR2,IL1B,NFKBIA,PTGS2	151 (17)
HBV vs HD	panobinostat		chemical drug	Inhibited	-2.166	0.0181	CDKN1A,FLNA,GUCY1B1,PDGFC,PTGS2
HBV vs HD	PIK3R1	-0.077	kinase	Inhibited	-2.159	8.26e-05	CCL3,CXCL8,ENG,IL1B,NFE2L1,PIK3R2,PTGS2,SOD2,TGFB1	145 (16)
HBV vs HD	PKD1	0.971	ion channel	Inhibited	-2.158	0.0458	CDKN1A,CREBBP,GRAMD1A,LTBP1,MINK1,PML,PPRC1,SLC40A1,SLC8A1
HBV vs HD	arsenic trioxide		chemical drug	Inhibited	-2.147	0.00275	CDKN1A,CXCL8,DNMT1,GLI1,HBA1/HBA2,HBG2,MED15,NCF1,NCF1C,NFE2L1,NFKBIA,NOTCH1,PIK3R2,PML,PTGS2,SMARCA4	201 (21)
HBV vs HD	Pam3-Cys		chemical toxicant	Inhibited	-2.146	0.00271	CXCL8,IL1A,IL1B,IRAK1,SOD2	128 (17)
HBV vs HD	TNFRSF1A	-0.778	transmembrane receptor	Inhibited	-2.144	0.0239	CDKN1A,CXCL8,IL1A,IL1B,KIF14,PPARD,SOD2,TGFB1
HBV vs HD	triamcinolone acetonide		chemical drug	Inhibited	-2.137	0.0043	ACAN,ATF3,CD22,CSNK1G2,IGFBP4,NFKBIA,PF4,RGS2,SOD2,SRGN,TSC22D3	98 (7)
HBV vs HD	IGF1		growth factor	Inhibited	-2.135	0.0175	C1QA,CAVIN2,CD74,CDKN1A,CLU,CXCL8,EGR2,ID2,IGFBP4,IL1A,IL1B,KLF6,NEFH,NFKBIA,NR4A1,PHC1,PTGS2,SGK1,SPARC,TGFB1,UBTF
HBV vs HD	RELA	0.579	transcription regulator	Inhibited	-2.131	0.000156	ACTN4,CCL3,CDKN1A,CXCL5,CXCL8,DNMT1,HES1,IL1A,IL1B,MRTFA,NAMPT,NEFH,NFATC1,NFKBIA,NFKBID,NOTCH1,NR4A1,POU5F1,PTGS2,RGS1,SH3KBP1,SOD2,TGFB1,VHL	165 (17)
HBV vs HD	Ca2+		chemical - endogenous mammalian	Inhibited	-2.122	0.0258	ATF3,CDKN1A,CXCL8,IL1B,ITPR3,NFATC1,NFKBIA,NR1D1,NR4A1,PTGS2,SGK1,TGFB1
HBV vs HD	MAPK14	-0.336	kinase	Inhibited	-2.093	0.000761	ATF3,CD74,CXCL5,CXCL8,GNAS,IL1B,NFATC1,PTGS2,RGS1,SGK1,SLC8A1,SOD2,TGFB1	168 (18)
HBV vs HD	SIRT1	0.15	transcription regulator	Inhibited	-2.063	0.00205	ACAN,CD74,CDKN1A,CMIP,EP300,EPM2AIP1,GLI1,HIVEP3,IL1B,KMT2B,MLLT1,NCF1,NR1D1,PML,POU5F1,SCX,SIPA1L3,SOD2,SYNPO,ZNF296	198 (19)
HBV vs HD	fluticasone propionate		chemical drug	Inhibited	-2.061	0.00975	CD74,CXCL5,CXCL8,HLA-DOA,IL1A,IL1B,NAMPT,TGFB1,TSC22D3	122 (10)
HBV vs HD	Mek		group	Inhibited	-2.061	0.00565	CDKN1A,CLU,CXCL8,DNMT1,DUSP5,EGR2,ID2,IL1B,ITGA2B,ITGB3,NR4A1,POU5F1,PTGS2,ROCK2,TTYH3	153 (20)
HBV vs HD	TLR2	-0.983	transmembrane receptor	Inhibited	-2.061	0.00102	ATF3,CAST,CDKN1A,CXCL8,GP1BA,IL1A,IL1B,IRAK1,ITGA2B,PTGS2,SLC40A1,TGFB1	149 (17)
HBV vs HD	10E,12Z-octadecadienoic acid		chemical - endogenous mammalian	Inhibited	-2.043	0.0204	ATF3,CXCL8,EGR2,IL1B,NAMPT,NR4A1,PTGS2,RGS1
HBV vs HD	5-hydroxytryptamine		chemical - endogenous mammalian	Inhibited	-2.019	0.00526	CXCL8,F2R,IL1A,IL1B,ITGA2B,NR4A1,PTGS2,TGFB1	161 (21)
HBV vs HD	THPO		cytokine	Inhibited	-2.016	0.00166	GP1BA,IL1B,ITGA2B,ITGB3,KMT2A,NFKBIA,PF4,SOD2	134 (17)
HBV vs HD	FOXO4	0.875	transcription regulator	Inhibited	-2.013	0.0102	C1QA,CDKN1A,NAMPT,PTPRB,SGK1,SOD2,TGFB1
HBV vs HD	miR-124-3p (and other miRNAs w/seed AAGGCAC)		mature microRNA	Inhibited	-2.008	0.0116	HDAC5,HES1,MYH9,NFATC1,NFIC,NUMA1,RNPEPL1,STOM,TLN1,TRIP11,UHRF1
HBV vs HD	resiquimod		chemical drug	Inhibited	-2.006	5.48e-06	ATF3,CCL3,CD22,CD226,CXCL8,F2R,HDAC5,HES1,IGFBP4,IL1A,IL1B,IRAK1,LAX1,MGLL,NAMPT,NFKBIA,NRAS,PDE4D,PML,POU2F2,PTGS2,SOD2,TESPA1,TICAM1,ZDHHC19	153 (18)
HBV vs HD	CD28	-2.408	transmembrane receptor	Inhibited	-2.006	3.45e-08	CCL3,CD226,CENPF,CXCL8,EGR2,GLI1,GOLGB1,GUCY1B1,HIVEP3,IL1B,LTBP1,MAP3K10,NAMPT,NFATC1,NFKBIA,NPIPA5 (includes others),NR4A1,PDE4D,POLR2A,PTGS2,RORA,SLC5A3,SRGN,STOM,TCF7,TUBB1	164 (20)
HBV vs HD	CYBB	-0.313	enzyme	Inhibited	-2	0.0125	CDKN1A,IL1B,PTGS2,SOD2
HBV vs HD	SELPLG	0.119	other	Inhibited	-2	0.0115	CCL3,CDKN1A,CXCL8,IL1B
HBV vs HD	mir-193		microRNA	Inhibited	-2	0.00557	ACTN4,INF2,NOTCH1,SYNPO
HBV vs HD	CHD1	0.126	enzyme	Inhibited	-2	0.000534	IL1A,IL1B,PTGS2,SOD2
HBV vs HD	N(2)-(gamma-D-glutamyl)-meso-2,2'-diaminopimelic acid		chemical reagent	Inhibited	-2	0.00015	CCL3,CXCL8,IL1A,IL1B	123 (14)
HBV vs HD	FBF1	0.817	other	Inhibited	-2	2.05e-05	CDKN1A,CXCL8,IL1A,IL1B
HBV vs HD	CLEC4A	-0.241	transmembrane receptor	Activated	2	0.0348	ID2,IL1A,IL1B,NOTCH1
HBV vs HD	ATG16L1	-0.039	enzyme	Activated	2	0.000263	IL1A,IL1B,NFKBIA,SOD2	119 (10)
HBV vs HD	filgrastim		biologic drug	Activated	2	5.09e-05	ATF3,CAST,CAVIN2,CCL3,CD74,CLU,CXCL8,EGR2,KLF6,MLXIP,NCOR2,NR4A1,PDE4D,PF4,PPBP,PRKAR2B,PTGS2,RAD50,RGS1,SGK1,TAF4,TLE5,TUBB1
HBV vs HD	ARL3	-1.278	enzyme	Activated	2	2.05e-05	CDKN1A,CXCL8,IL1A,IL1B
HBV vs HD	SOX9		transcription regulator	Activated	2.064	0.00921	ACAN,CDKN1A,HES1,HIVEP3,NFATC1,POU5F1,SDK2,TGFB1	136 (10)
HBV vs HD	E2F1	0.247	transcription regulator	Activated	2.095	0.0201	ARID1A,CDKN1A,DNMT1,EGR2,HES1,JAG2,NFKBIA,NOTCH1,PHC1,PPP1R13B,RHOBTB2,RSL1D1,SAFB,SMARCA4,SOD2,TCF3,TGFB1,UHRF1,VEGFB
HBV vs HD	NS-398		chemical reagent	Activated	2.111	0.00664	CDKN1A,CXCL8,EGR2,F2R,IL1A,IL1B,PTGS2	151 (18)
HBV vs HD	L-triiodothyronine		chemical - endogenous mammalian	Activated	2.142	0.0109	CDKN1A,CLU,DCUN1D1,DUSP5,EGR2,ENG,HBA1/HBA2,ID2,IGFBP4,ITGB3,NCOR2,NR1D1,NR4A1,POU5F1,PTGS2,RGS2,SH2B2,SLC8A1,SYNPO,TCF3,TGFB1
HBV vs HD	wortmannin		chemical drug	Activated	2.18	0.0175	ATF3,CDKN1A,CXCL8,F2R,IL1B,NFKBIA,NR4A1,NRAS,PPARD,PTGS2
HBV vs HD	PD98059		chemical - kinase inhibitor	Activated	2.187	3.71e-08	ATF3,CCL3,CD74,CDKN1A,CLU,CXCL5,CXCL8,DNMT1,DUSP5,EGR2,ENG,F2R,FURIN,GP1BA,IL1A,IL1B,ITGA2B,ITGB3,LDHC,MGLL,MMD,NFKBIA,NR4A1,PABPC1,PCYT1B,PLEC,PPARD,PTGS2,RGS1,SLC8A1,STOM,TCF3,TCOF1,TGFB1,TSC22D3	163 (17)
HBV vs HD	dexmedetomidine		chemical drug	Activated	2.2	0.00889	CDKN1A,CXCL8,F2R,ITGB3,PTGS2	145 (20)
HBV vs HD	GRN	0.49	growth factor	Activated	2.2	0.00333	BDP1,C1QA,CCL3,CD74,CLU,IL1B,INPP5D,MMP17,PROS1,RHOB,TGFB1	158 (19)
HBV vs HD	bisindolylmaleimide I		chemical drug	Activated	2.204	0.00323	CDKN1A,CLU,CXCL8,NFKBIA,NR4A1,POU2F2,PTGS2,SOD2	135 (17)
HBV vs HD	BCL6	0.246	transcription regulator	Activated	2.208	0.0287	ACAN,CCL3,CDKN1A,IL1A,IL1B,KLF6,KMT2A,NFATC1,RAD50,TGFB1
HBV vs HD	infliximab		biologic drug	Activated	2.219	0.0172	CXCL8,IL1B,NAMPT,NFKBIA,PTGS2
HBV vs HD	ARL13B	-0.111	other	Activated	2.219	1.5e-06	CDKN1A,CXCL8,GLI1,IL1A,IL1B
HBV vs HD	EHMT1	0.813	transcription regulator	Activated	2.236	0.0102	BCL9L,BCR,CAPS,CDKN1A,POU5F1,PSD4,SOD2
HBV vs HD	TCF3	1.059	transcription regulator	Activated	2.268	0.0151	AP3D1,ARHGEF18,ATF3,CBFA2T3,CDKN1A,ID2,IL1B,KLF6,NIBAN3,NOTCH1,PML,PTPN13,RORA,SCX,TCF3,TOX2
HBV vs HD	GFI1	-2.623	transcription regulator	Activated	2.345	0.000443	CDKN1A,CREBBP,CXCL8,EGR2,F2R,ID2,IL1A,IL1B,ITGB3,NFKBIA,SGK1	180 (18)
HBV vs HD	NC410		biologic drug	Activated	2.345	4.44e-05	ATF3,CD74,CDKN1A,CXCL5,CXCL8,F13A1,IL1B,RESF1,RGS1,TGFB1
HBV vs HD	SB203580		chemical drug	Activated	2.386	0.0179	ATF3,CCL3,CDKN1A,CXCL5,CXCL8,IL1A,IL1B,ITGB3,NAMPT,NEFH,NFKBIA,NR4A1,PPARD,PTGS2,SGK1,SOD2,SPARC,TGFB1
HBV vs HD	Sb202190		chemical drug	Activated	2.4	0.0277	CCL3,CDKN1A,CXCL8,IL1B,PTGS2,RHOB,SGK1
HBV vs HD	ZFP36	-0.097	transcription regulator	Activated	2.423	0.0242	CDKN1A,IL1A,IL1B,KIF14,NFKBIA,PTGS2
HBV vs HD	cyclosporin A		biologic drug	Activated	2.438	0.0137	ATF3,CDKN1A,CLU,CXCL8,EGR2,FLNA,FXYD5,IL1A,IL1B,NFATC1,NFKBIA,NR4A1,PTGS2,SLC8A1,TAF15,TGFB1,TSPAN9
HBV vs HD	MSB0011359C		biologic drug	Activated	2.449	0.00389	ATF3,CDKN1A,F13A1,IL1B,RESF1,RGS1
HBV vs HD	mir-802		microRNA	Activated	2.53	0.001	ARL15,ARRDC3,CFL2,DTX4,F2R,ITGB3,PCYT1B,PDGFC,PDGFD,RHOB
HBV vs HD	LY294002		chemical drug	Activated	2.53	0.000193	ACAN,ATF3,CD74,CDKN1A,CXCL5,CXCL8,EGR2,F2R,GP1BA,HES1,IL1A,IL1B,ITGA2B,ITGB3,NEFH,NFKBIA,NR4A1,NRAS,POU5F1,PPARD,PPBP,PTGS2,RGS1,RGS2,SGK1,TGFB1	158 (16)
HBV vs HD	STX18	-0.085	transporter	Activated	2.53	0.000124	BMP1,CEP131,CEP250,ID2,IGFBP4,NIN,ODF2,SPTBN1,TAF6,TGFB1
HBV vs HD	U0126		chemical drug	Activated	2.833	0.00672	ATF3,CCL3,CDKN1A,CXCL5,CXCL8,DUSP5,FURIN,GLI1,GP1BA,IL1A,IL1B,ITGA2B,MACF1,NFATC1,NR4A1,PABPC1,PML,PPARD,PTGS2,SGK1,SOD2,TSC22D3	155 (17)
HBV vs HD	Firre		other	Activated	3.162	7.01e-06	ARHGAP45,CC2D1A,FAM222A,FOXP4,INTS1,MBD3,PRR12,RBM10,TCF3,TTYH3
HBV vs HD	KCNJ2	-5.915	ion channel	Activated	4.707	4.52e-19	ARHGEF11,CCDC88C,CEP250,CEP350,CHD3,GCC2,INF2,MINK1,MTCL1,MYH9,MYO18A,MYO9B,NCOR1,NEFH,NIN,NUMA1,OBSCN,PLEC,ROCK2,SPTAN1,SPTB,SPTBN1,SPTBN2,SYNE2,TAOK2,TLN1
BNHL vs HD	EGLN2	-0.071	enzyme	Inhibited	-2	0.0421	GCC2,IRS2,KMT2B,POLR2A
BNHL vs HD	pembrolizumab		biologic drug	Inhibited	-2	0.00611	CCL3,HLA-DQA1,IFIT1,IL1B
BNHL vs HD	mir-193		microRNA	Inhibited	-2	0.00225	ACTN4,INF2,NOTCH1,SYNPO
BNHL vs HD	CD28	-0.7	transmembrane receptor	Inhibited	-2.086	0.00201	CCL3,CCR6,CDK4,CLIP1,GOLGB1,HIVEP3,IL1B,MAP3K10,NFATC1,POLR2A,PSMA5,TAF1A,TCF7,TNFSF10	75 (7)
BNHL vs HD	CST5		other	Inhibited	-2.111	0.00513	AHNAK,CHD3,CREBBP,EIF5B,GOLGA2,INTS1,ITPR3,MNT,NOP53,TRRAP,WNT16
BNHL vs HD	miR-30c-5p (and other miRNAs w/seed GUAAACA)		mature microRNA	Inhibited	-2.147	0.00546	IRS2,MLLT1,NOTCH1,PEX11B,PLEC,RPS6KA2,TCF7,TNRC6A
BNHL vs HD	APP	0.249	other	Inhibited	-2.163	0.000116	ABL1,APC,BRD4,CAST,CCL3,CDK4,CHD4,CREBBP,ENG,FLNA,H2AJ,HIPK2,HIVEP3,IL1B,IRS2,ITPR3,KMT2A,L1CAM,LRP5,NCOA1,NFATC1,NR1D1,RNF213,RTP4,SMARCA4,SPTAN1,TGFB1,TLR10,TNFSF10,TPM1,VEGFB,VKORC1L1,WNK1	68 (6)
BNHL vs HD	PI3K (family)		group	Inhibited	-2.176	0.0395	FOXO4,IFIT1,IL1B,PREX1,TNFSF10
BNHL vs HD	mir-210		microRNA	Inhibited	-2.213	0.022	ABL1,CASP8AP2,MNT,NIPBL,SIPA1L3
BNHL vs HD	STAT1	-0.478	transcription regulator	Inhibited	-2.217	0.0494	CCL3,CCR2,CCR6,FURIN,HLA-DQA1,IFIT1,IL1B,PPARGC1B,RNF213,RTP4,TGFB1,TNFSF10
BNHL vs HD	KCNIP3		transcription regulator	Inhibited	-2.236	0.00733	ASH1L,BCR,CCR2,IL1B,NAPEPLD
BNHL vs HD	IKZF1	0.33	transcription regulator	Inhibited	-2.38	0.003	ARHGEF11,BCL9L,BRCA2,HSF1,KMT2A,MLXIP,NOTCH1,PPP1R9A,RNF213,RTP4,RUNX3,TSHZ1
BNHL vs HD	GNE-987		chemical reagent	Inhibited	-2.4	9.47e-07	BRD4,GSE1,RREB1,SPEN,TNRC18,ZFP36L2
BNHL vs HD	RPL13A	0.303	other	Inhibited	-2.449	0.0193	ADCY9,CDK12,ENG,GATAD2A,PEAK1,WNK1
BNHL vs HD	mir-8		microRNA	Inhibited	-2.464	0.00256	ABL2,EP300,GSE1,IL1B,MPRIP,NIN,NOTCH1,PKD1,ROCK2,ZEB1
BNHL vs HD	PLX5622		chemical drug	Inhibited	-2.646	0.0311	CCR2,CCR6,CLSTN1,IL1B,L1CAM,SPTBN2,TGFB1,TNFSF10,VAMP1
BNHL vs HD	TOX	0.083	transcription regulator	Inhibited	-2.646	9.45e-05	ASH1L,CREBBP,EP300,KMT2A,KMT2B,KMT2C,KMT2D
BNHL vs HD	IL27		cytokine	Inhibited	-2.763	0.00465	CCL3,CCR6,CDK4,HLA-DQA1,IFIT1,IL1B,NFATC1,SPTBN1,TNFSF10	52 (4)
BNHL vs HD	miR-3648 (miRNAs w/seed GCCGCGG)		mature microRNA	Inhibited	-2.967	6.81e-05	CASZ1,CC2D1A,CELSR2,CLIP2,KIF21B,MLXIP,NCOR2,SH3BP1,SKI
HBV/HDV vs HD	miR-3648 (miRNAs w/seed GCCGCGG)		mature microRNA	Inhibited	-3.576	1.63e-07	CASZ1,CC2D1A,CLIP2,DNMT1,FAM193A,KIF21B,MLXIP,MYO18A,NCOR2,PIK3R2,SH3BP1,SKI,ZNF282
HBV/HDV vs HD	CST5		other	Inhibited	-3.3	6.12e-06	AHNAK,AP3D1,CHD3,CREBBP,EIF5B,GOLGA2,HNRNPU,INTS1,ITPR3,MNT,NOM1,NOP53,NUMA1,PUS1,RSL1D1,SURF6,TRRAP,UTP14A
HBV/HDV vs HD	PTPRR	-2.726	phosphatase	Inhibited	-3.162	2.34e-05	BTBD2,DCTN1,DNMT1,FLNA,FYCO1,HDAC5,HDGFL2,MYH9,SART1,ZNF358
HBV/HDV vs HD	GABA		chemical - endogenous mammalian	Inhibited	-2.982	0.000603	ASAH1,CHERP,CNOT3,EIF5B,FASN,GNAS,IGF1R,IL1B,IRAK1,ITPR1,NOTCH1,PIK3R2,PRKCSH,PTGS2,SF3A1,TAOK2,TGFB1,UPF3A,VEGFB	122 (7)
HBV/HDV vs HD	EGLN2	0.148	enzyme	Inhibited	-2.828	0.000158	CHD8,GCC2,HNRNPUL1,IRS2,KMT2B,NOP14,PBX3,POLR2A
HBV/HDV vs HD	miR-1-3p (and other miRNAs w/seed GGAAUGU)		mature microRNA	Inhibited	-2.794	0.0322	ADAR,AP3D1,ARHGEF18,ARID1A,LRRC8A,PLEKHG2,POM121/POM121C,UTRN
HBV/HDV vs HD	TOX	-0.667	transcription regulator	Inhibited	-2.646	0.000266	ASH1L,CREBBP,EP300,KMT2A,KMT2B,KMT2C,KMT2D
HBV/HDV vs HD	mir-1		microRNA	Inhibited	-2.63	0.00223	ADAR,GATAD2A,HNRNPU,IGF1R,IL1B,MRTFA,SMARCA4,UTRN
HBV/HDV vs HD	GW9662		chemical reagent	Inhibited	-2.607	0.0068	FASN,IL1B,IRS2,NR1D1,PTGS2,SKI,TGFB1	123 (7)
HBV/HDV vs HD	IKZF1	0.533	transcription regulator	Inhibited	-2.582	0.00433	BCL9L,BRCA2,HSF1,JADE2,JUP,KMT2A,MLXIP,NOTCH1,PAX5,RNF213,RUNX3,TSHZ1,UACA
HBV/HDV vs HD	arsenic trioxide		chemical drug	Inhibited	-2.537	0.036	DNMT1,FASN,MED15,NDUFB6,NFE2L1,NOTCH1,PIK3R2,PML,PRPF4B,PTGS2,SMARCA4,SON
HBV/HDV vs HD	mir-8		microRNA	Inhibited	-2.464	0.00819	ABL2,EP300,GSE1,IL1B,MPRIP,NIN,NOTCH1,PKD1,ROCK2,ZEB1	111 (7)
HBV/HDV vs HD	KCNIP3		transcription regulator	Inhibited	-2.449	0.00313	ABR,ASH1L,BCR,CCR2,GIT1,IL1B
HBV/HDV vs HD	mir-122		microRNA	Inhibited	-2.44	0.0153	BICD1,CDC42BPB,CUX1,GIT1,IGF1R,MAP4
HBV/HDV vs HD	tazemetostat		chemical drug	Inhibited	-2.427	9.91e-05	CREBBP,CUX1,EIF4G1,IRAK1,L1CAM,MRTFA,NCOA6,NCOR1,NFATC1,NOTCH1,NSD1,NSD3,RSF1,SETD1A,SPTAN1,TRRAP,USF2,ZEB1
HBV/HDV vs HD	SP2509		chemical reagent	Inhibited	-2.427	3.04e-05	CREBBP,CUX1,EIF4G1,IRAK1,L1CAM,MRTFA,NCOA6,NCOR1,NFATC1,NOTCH1,NSD1,NSD3,RSF1,SETD1A,SPTAN1,TRRAP,USF2,ZEB1
HBV/HDV vs HD	GNE-987		chemical reagent	Inhibited	-2.4	2.51e-06	BRD4,GSE1,RREB1,SPEN,TNRC18,ZFP36L2
HBV/HDV vs HD	mir-210		microRNA	Inhibited	-2.386	0.0117	ABL1,CASP8AP2,MNT,NIPBL,SETD2,SIPA1L3
HBV/HDV vs HD	CD200R1	-1.278	transmembrane receptor	Inhibited	-2.236	0.00762	ARID1A,CCR2,CREBBP,EGR1,KIF1C
HBV/HDV vs HD	SIRT1	0.214	transcription regulator	Inhibited	-2.225	0.00178	ADAR,CD74,CMIP,EP300,FASN,HIVEP3,IGF1R,IL1B,KMT2B,MLLT1,NR1D1,PDK4,PML,RNF213,SIPA1L3,SKI,SYNPO,ZEB1,ZNF296	163 (15)
HBV/HDV vs HD	miR-139-5p (miRNAs w/seed CUACAGU)		mature microRNA	Inhibited	-2.224	0.000792	CRAMP1,GATAD2A,GNL3L,IGF1R,SIPA1L3
HBV/HDV vs HD	OXT	0.13	other	Inhibited	-2.219	0.000523	CREBBP,EP300,FASN,NCOA1,PTGS2,TGFB1	119 (8)
HBV/HDV vs HD	IL33		cytokine	Inhibited	-2.213	0.0389	CCL3,CCR2,CD200R1,CDK4,EGR2,IL1B,NFATC1,PRPF4B,RAPGEF1,RGS10,RPS27L,TGFB1,ZFHX3,ZHX2
HBV/HDV vs HD	mir-17		microRNA	Inhibited	-2.183	0.0471	ARID4B,EP300,PKD1,ROCK2,ZNF512B
HBV/HDV vs HD	let-7		microRNA	Inhibited	-2.169	0.0184	APC,BRCA2,IGF1R,IL1B,IRS2,NCOR1,NOLC1,PTGS2,TET3,ZNF512B
HBV/HDV vs HD	miR-30c-5p (and other miRNAs w/seed GUAAACA)		mature microRNA	Inhibited	-2.147	0.0142	ATRX,IRS2,MLLT1,NCEH1,NOTCH1,PLEC,TCF7,TNRC6A
HBV/HDV vs HD	garcinol		chemical - endogenous non-mammalian	Inhibited	-2.121	0.000576	BRPF1,HNRNPUL1,MLLT6,NFE2L1,PML,SKI,SP2,TAF4
HBV/HDV vs HD	EP4-D		chemical reagent	Inhibited	-2	0.0252	CARD11,CD74,INPP5D,RUNX3
HBV/HDV vs HD	interferon alfacon-1		biologic drug	Inhibited	-2	0.00411	HIPK2,PCNT,SON,SRGN
HBV/HDV vs HD	mir-193		microRNA	Inhibited	-2	0.00411	ACTN4,INF2,NOTCH1,SYNPO
HBV/HDV vs HD	CCAR2	0.182	peptidase	Activated	2	0.00609	MED15,NR1D1,RAD50,SKI
HBV/HDV vs HD	forskolin		chemical toxicant	Activated	2.009	0.0345	AKAP13,ARHGEF5,CDK4,EGR1,FOXP4,GNAS,GRK5,IGF1R,IL1B,IRS2,ITPR1,ITPR3,MRTFA,NAMPT,PDK4,PEG10,PTGS2,STOM,SYNPO,TCF20,ZEB1,ZHX2
HBV/HDV vs HD	Tgf beta		group	Activated	2.15	0.00113	ABCD1,ARHGAP45,ARID1A,ARID1B,ARID4A,ARID4B,CCL3,CCR2,EGR2,FURIN,IL1B,INPP5D,MLXIP,MNT,NCOA1,NCOR2,PTGS2,RUNX3,TGFB1,USF2	211 (17)
HBV/HDV vs HD	ERG		transcription regulator	Activated	2.177	0.00137	ALMS1,BCR,CDC42BPB,CLIP1,FLNB,GMFB,IGF1R,IRS2,MAP4,ORAI2,PHACTR4,RAPGEF1,ROCK2,SIPA1,SOGA1,UPF3A,UTRN,ZEB1	56 (4)
HBV/HDV vs HD	PTP4A1	-0.83	phosphatase	Activated	2.2	0.0254	ACTN4,APC,FASN,FLNA,ROCK2,ZEB1
HBV/HDV vs HD	paraquat		chemical toxicant	Activated	2.213	0.0273	BICD1,MRTFB,NIPBL,PTGS2,TGFB1,ZHX3
HBV/HDV vs HD	SFPQ	0.083	other	Activated	2.216	0.000543	ACIN1,CHERP,HNRNPU,SF3A2,SF3B2
HBV/HDV vs HD	HGF	-1.229	growth factor	Activated	2.272	0.000146	AKAP13,CDK4,EGR1,FLNA,GRK5,HDAC5,IL1B,ITPR1,ITPR3,KMT2A,L1CAM,NAMPT,NFATC1,NOLC1,NRIP1,NUMA1,PKD1,PTGS2,RAD50,SLK,STK10,TGFB1,ZEB1	171 (15)
HBV/HDV vs HD	TGFB1	1.232	growth factor	Activated	2.329	0.000133	ABCD1,ABL1,ACAA2,AHNAK,BCL9,BRCA2,CAPN15,CCL3,CCR2,CD200R1,CD74,CDK4,CHD4,DNMT1,DTX4,EGR1,EGR2,FASN,FLNA,FLNB,FURIN,FXYD5,GNAS,GSE1,H6PD,IGF1R,IL1B,INPP5D,IRS2,ITPR1,JADE2,JUP,KMT2D,KMT2E,L1CAM,MAP3K11,MAP4,MAVS,MLXIP,MPRIP,MRTFA,MYH9,NAMPT,NFATC1,NIN,NOTCH1,PML,PPP1R13B,PTGS2,RARA,RBM19,ROCK2,RUNX3,SAMHD1,SKI,SLC35A1,SRCAP,TGFB1,TTC28,WNK1,ZEB1,ZFP36L2,ZMIZ1,ZYX	182 (17)
HBV/HDV vs HD	RELB	0.554	transcription regulator	Activated	2.412	0.047	ARHGEF18,CDC42BPB,IL1B,MICAL3,PTGS2,TTN
HBV/HDV vs HD	IL4		cytokine	Activated	2.428	0.000298	ABCA2,AHNAK,AKAP13,CCL3,CD200R1,CD22,CD74,CHD4,CLIP1,DCTN1,DYNC1H1,EGR2,FASN,FLNA,FLNB,FURIN,FYCO1,HIPK2,IGF1R,IL1B,KSR1,MAP3K10,MAP3K11,MAP4,MYH9,NFATC1,NUMA1,PAX5,PLEC,PRRC2C,PTGS2,RAD50,RNF213,SAMD4A,SMG7,SON,SPTBN1,TCF7,TGFB1,TICAM1,TLN1,ZNF608,ZNF628	178 (13)
HBV/HDV vs HD	ADAM17	-0.344	peptidase	Activated	2.449	0.0171	AHNAK,FURIN,MYH9,NFATC1,NOTCH1,ZFHX3,ZYX
HBV/HDV vs HD	GATA1	0.154	transcription regulator	Activated	2.53	0.00433	ABCA2,AFF3,CDK4,CIR1,EGR1,GNAS,HIPK2,MRTFA,PHC1,RUNX3,SKI,ZEB1,ZNF496
HBV/HDV vs HD	NCOA2	0.756	transcription regulator	Activated	2.534	0.00468	APC,BAZ2A,EGR1,FASN,IL1B,NR1D1,PTGS2,RAI1,RARA,THRA	134 (12)
HBV/HDV vs HD	MUC1	2.419	other	Activated	2.601	0.0177	ARID1A,DNMT1,FASN,NOTCH1,PEG10,SMARCA4,TOP1
HBV/HDV vs HD	Z-LLL-CHO		chemical - protease inhibitor	Activated	2.606	0.0393	ABL1,CDK4,EP300,FASN,HSF1,IL1B,IRS2,ITPR3,NCOR1,PHLPP1,PTGS2,SETD2,TOP1
HBV/HDV vs HD	CD24	-0.413	other	Activated	2.646	0.00441	NIPBL,NRIP1,RAD50,SYNE2,TPR,TTC3,UPF2
HBV/HDV vs HD	8-bromo-cAMP		chemical reagent	Activated	2.727	0.0457	ABL1,ACTN4,ASAH1,BRCA2,CLSTN1,EGR1,FLNB,IGF1R,IL1B,ITPR3,MYH9,PTGS2,RAPGEF1,SYNPO,TCF7,TGFB1
HBV/HDV vs HD	E2F1	-0.383	transcription regulator	Activated	2.78	0.00883	ARID1A,CDK4,DNMT1,EGR1,EGR2,GRAMD4,IRS2,NOTCH1,NRIP1,PDK4,PHC1,PPP1R13B,PRDM2,REV3L,RSL1D1,SAFB,SMARCA4,TGFB1,VEGFB	155 (8)
HBV/HDV vs HD	MKNK1	-0.017	kinase	Activated	2.828	0.00062	AP3D1,APC,DCTN1,EGR1,FLNA,FLNB,ITM2A,KIF21B,PDK4,THRA,TTC3
HBV/HDV vs HD	AGT		growth factor	Activated	2.847	0.0437	ARID1B,ATN1,CCR2,CDK4,EGR1,EP300,FASN,GRK5,IGF1R,IL1B,IRS2,L1CAM,MAST2,MIDEAS,MNT,NAMPT,NAV1,NCOR2,NFIC,PKD1,PTGS2,RAI1,RUNX3,TGFB1,TTN,ZEB1,ZFHX3
HBV/HDV vs HD	CX3CR1	-2.39	G-protein coupled receptor	Activated	2.891	0.000168	CEP164,CEP250,EGR1,FYCO1,IL1B,KIF21B,NIN,PRDM2,RAI1,SYNE2,TGFB1,ZMIZ1
HBV/HDV vs HD	Vegf		group	Activated	2.967	0.00139	AKAP13,EGR1,EGR2,FLNA,GRK5,ITPR1,ITPR3,KMT2A,MAZ,NAMPT,NFATC1,NOLC1,NOTCH1,PDK4,PTGS2,SLK,STK10,TGFB1,TSHZ1,VEGFB,ZEB1	187 (15)
HBV/HDV vs HD	Firre		other	Activated	3	2.42e-05	ARHGAP45,CC2D1A,CCDC88B,FOXP4,INTS1,MBD3,PRR12,RBM10,UPF3A
HBV/HDV vs HD	STX18	-0.232	transporter	Activated	3.162	6.12e-05	CEP131,CEP250,FLNB,HNRNPU,NIN,ODF2,PLEKHG2,SPTBN1,TGFB1,TRIO
HBV/HDV vs HD	sulforafan		chemical drug	Activated	3.175	2.9e-05	CDK4,CIC,DNMT1,GOLGA4,HIPK2,IL1B,MICAL3,MICALL1,NCOR1,NIPBL,PHKA1,PML,PTGS2,RSF1,TCF20,TOP1,ZEB1	139 (10)
HBV/HDV vs HD	KCNJ2	-4.527	ion channel	Activated	5.916	2.45e-31	ASH1L,ATRX,CCDC88C,CDC42BPB,CEP250,CEP350,CHD3,CLIP1,DCTN1,DYNC1H1,FLNB,FYCO1,GCC2,INF2,KIF21B,MICAL3,MINK1,MTCL1,MYH9,MYO18A,MYO9B,NAV1,NCOR1,NIN,NUMA1,OBSCN,PLEC,ROCK2,SETD2,SPTAN1,SPTBN1,SYNE2,TAOK2,TLN1,UTRN
BNHL/HBV/HDV vs HD	CUL3	0.036	enzyme	Inhibited	-2	0.0417	BRD4,CD22,H2AJ,SETD2
BNHL/HBV/HDV vs HD	mir-193		microRNA	Inhibited	-2	0.00725	ACTN4,INF2,NOTCH1,SYNPO
BNHL/HBV/HDV vs HD	OXT	0.045	other	Inhibited	-2	0.0068	CREBBP,EP300,FASN,NCOA1,TGFB1	43 (3)
BNHL/HBV/HDV vs HD	miR-124-3p (and other miRNAs w/seed AAGGCAC)		mature microRNA	Inhibited	-2.008	0.0192	ECI2,HDAC5,KANK1,MYH9,NFATC1,NFIC,PTTG1IP,RNPEPL1,TLN1,UHRF1,ZFP36L2
BNHL/HBV/HDV vs HD	SP2509		chemical reagent	Inhibited	-2.137	1.52e-07	ADAMTS1,BID,CENPF,CREBBP,CUX1,EIF4G1,IRAK1,KIF5C,L1CAM,MAP4K4,MET,NCOA6,NCOR1,NFATC1,NOTCH1,NSD1,PON2,RSF1,SETD1A,SPTAN1,TRRAP,USF2,ZEB1,ZMYND8
BNHL/HBV/HDV vs HD	tazemetostat		chemical drug	Inhibited	-2.17	8.07e-07	ADAMTS1,BID,CREBBP,CUX1,EIF4G1,IRAK1,KIF5C,L1CAM,MAP4K4,MET,NCOA6,NCOR1,NFATC1,NOTCH1,NSD1,PON2,RSF1,SETD1A,SLC5A5,SPTAN1,TRRAP,USF2,ZEB1,ZMYND8
BNHL/HBV/HDV vs HD	miR-1-3p (and other miRNAs w/seed GGAAUGU)		mature microRNA	Inhibited	-2.185	0.00433	ADAR,AP3D1,ARHGEF18,ARID1A,LRRC8A,LZTFL1,MET,POM121/POM121C,TPM1,UHRF1,UTRN
BNHL/HBV/HDV vs HD	SELPLG	-0.205	other	Inhibited	-2.236	0.00252	CCL3,CXCL8,HCAR3,IL1B,THBD	160 (9)
BNHL/HBV/HDV vs HD	FL3		chemical reagent	Inhibited	-2.236	0.00252	CD74,EIF4G1,FASN,NOLC1,YBX3
BNHL/HBV/HDV vs HD	SNCA	-2.409	enzyme	Inhibited	-2.363	0.0384	C15orf39,CD22,CD74,DCTN1,DYNC1H1,EP300,FURIN,GPATCH4,IL1B,MAP4,NLRP3,NOTCH1,PITPNM2,PLSCR1,PTPRB,RASA4,SKI
BNHL/HBV/HDV vs HD	MAP3K8	-0.432	kinase	Inhibited	-2.377	0.00311	ADORA3,BMP1,CCR2,CXCL8,ECI2,IFNGR1,IL1B,KIF5C,TICAM1,USP42	75 (4)
BNHL/HBV/HDV vs HD	mir-210		microRNA	Inhibited	-2.386	0.0239	ABL1,CASP8AP2,MNT,NIPBL,SETD2,SIPA1L3
BNHL/HBV/HDV vs HD	IKZF1	0.373	transcription regulator	Inhibited	-2.394	0.00269	BCL9L,HSF1,IKZF3,JADE2,KMT2A,MLXIP,NFIX,NLRP3,NOTCH1,PAX5,PPP1R9A,RAI14,RNF213,RUNX3,TSHZ1
BNHL/HBV/HDV vs HD	mir-8		microRNA	Inhibited	-2.419	0.00334	ABL2,ADAMTS1,CLDN7,EP300,GSE1,IL1B,MET,MPRIP,NIN,NOTCH1,ROCK2,ZEB1
BNHL/HBV/HDV vs HD	mir-122		microRNA	Inhibited	-2.44	0.0307	BICD1,CDC42BPB,CUX1,GIT1,MAP4,SCAF11
BNHL/HBV/HDV vs HD	KCNIP3		transcription regulator	Inhibited	-2.449	0.00681	ABR,ASH1L,BCR,CCR2,GIT1,IL1B
BNHL/HBV/HDV vs HD	EP4-D		chemical reagent	Inhibited	-2.449	0.00192	CARD11,CD74,IKZF3,INPP5D,RUNX3,SLC40A1
BNHL/HBV/HDV vs HD	trans-hydroxytamoxifen		chemical drug	Inhibited	-2.482	0.00733	ACTN4,ADCY9,CRYZ,CXCL8,L1CAM,LOXL2,LOXL4,NOTCH1,TPM1,VEGFB
BNHL/HBV/HDV vs HD	GABA		chemical - endogenous mammalian	Inhibited	-2.5	0.032	CEPT1,CHERP,CNOT3,EIF5B,FASN,GNAS,IL1B,IRAK1,NOTCH1,PRKCSH,SF3A1,TGFB1,TK2,UPF1,UPF3A,VEGFB
BNHL/HBV/HDV vs HD	vorinostat		chemical drug	Inhibited	-2.595	0.0383	ADAMTS1,ATRX,CCR2,CD1D,CD74,CHD3,CHD4,CXCL8,HDAC7,IL1B,NFIC,RAD50,SLC5A5,ZYX
BNHL/HBV/HDV vs HD	GNE-987		chemical reagent	Inhibited	-2.598	3.23e-07	BRD4,GSE1,NACC1,RREB1,SPEN,TNRC18,ZFP36L2
BNHL/HBV/HDV vs HD	TOX	0.189	transcription regulator	Inhibited	-2.646	0.000697	ASH1L,CREBBP,EP300,KMT2A,KMT2B,KMT2C,KMT2D
BNHL/HBV/HDV vs HD	SIRT1	0.163	transcription regulator	Inhibited	-2.979	0.00221	ADAR,CD74,CMIP,EP300,FASN,HIVEP3,IL1B,KIF5C,KMT2B,MLLT1,NAT1,NR1D1,P3H3,POU5F1,RNF213,SIPA1L3,SKI,SYNPO,THBD,ZEB1,ZNF296	54 (5)
BNHL/HBV/HDV vs HD	miR-34a-5p (and other miRNAs w/seed GGCAGUG)		mature microRNA	Inhibited	-3.028	0.00284	ARHGEF12,DENND1C,GTF2IRD1,IKZF3,MET,MYH9,NOTCH1,POU5F1,PREX2,ROR1
BNHL/HBV/HDV vs HD	miR-30c-5p (and other miRNAs w/seed GUAAACA)		mature microRNA	Inhibited	-3.063	9.49e-05	ATRX,LOXL2,LOXL4,MAP4K4,MET,MLLT1,NOTCH1,NUCB1,PLEC,RPS6KA2,TCF7,TMED3,TNRC6A
BNHL/HBV/HDV vs HD	CST5		other	Inhibited	-3.162	0.000166	AHNAK,AKAP12,AP3D1,CHD3,CLDN7,CREBBP,EIF5B,GOLGA2,HNRNPU,INTS1,ITPR3,MNT,NOP53,RSL1D1,SCAF11,TRRAP,UTP14A
BNHL/HBV/HDV vs HD	miR-3648 (miRNAs w/seed GCCGCGG)		mature microRNA	Inhibited	-3.434	6.12e-06	CASZ1,CC2D1A,CLIP2,CLUH,FAM193A,HSD11B1L,KIF21B,MLXIP,MYO18A,NCOR2,SH3BP1,SKI
BNHL/HBV/HDV vs HD	PTPRR	3.271	phosphatase	Inhibited	-3.464	2.76e-06	BTBD2,DCTN1,FLNA,FYCO1,HDAC5,HDGFL2,MYH9,NUCB1,PBXIP1,ROR1,SART1,ZNF358
HBV vs BNHL	LY294002		chemical drug	Activated	4.061	5.83e-10	ATF3,CDKN1A,EGR2,GP1BA,IL1A,IRF1,ITGA2B,KLF10,KLF7,LMNA,LOC102724428/SIK1,MEIS2,NR4A1,NR4A2,NR4A3,PPBP,SGK1	42 (23)
HBV vs BNHL	PD98059		chemical - kinase inhibitor	Activated	3.099	2.12e-06	ATF3,CDKN1A,DUSP5,EGR2,GP1BA,IL1A,ITGA2B,MGLL,NR4A1,PCYT1B,PER1,PNP,TSPOAP1	18 (5)
HBV vs BNHL	U0126		chemical drug	Activated	2.927	2.12e-06	ATF3,CDKN1A,DUSP5,GP1BA,IL1A,IRF1,ITGA2B,KLF10,NR4A1,NR4A2,NR4A3,PER1,SGK1
HBV vs BNHL	SB203580		chemical drug	Activated	2.299	0.00168	ATF3,CDKN1A,IL1A,IRF1,NR4A1,NR4A3,SGK1,SPARC
HBV vs BNHL	BCL3	1.113	transcription regulator	Activated	2.219	1.69e-05	DUSP5,EGR2,IL1A,IRF1,NR4A1	34 (15)
HBV vs BNHL	SP600125		chemical drug	Activated	2.21	0.00495	ATF3,CDKN1A,IL1A,NR4A1,PER1,SPARC	37 (18)
HBV vs BNHL	BCL6	0.125	transcription regulator	Activated	2.2	0.00417	CDKN1A,IL1A,IRF1,KLF6,LMNA	25 (9)
HBV vs BNHL	PRDM1	1.417	transcription regulator	Activated	2.186	0.00958	EGR2,IL1A,PRKCG,TAPBP,TSPAN10	37 (13)
HBV vs BNHL	wortmannin		chemical drug	Activated	2.186	0.00295	ATF3,CDKN1A,IRF1,NR4A1,NR4A3	34 (15)
HBV vs BNHL	Hdac		group	Activated	2.158	0.000828	ATF3,CDKN1A,KLF10,KLF6,NR4A1	52 (18)
HBV vs BNHL	RB1	0.333	transcription regulator	Activated	2.131	0.000528	ATF3,CDKN1A,CELSR3,KLF10,MEIS1,MYOM2,NR4A2,NR4A3,PER1	29 (13)
HBV vs BNHL	cyclosporin A		biologic drug	Activated	2.051	0.0146	APOD,ATF3,CDKN1A,EGR2,IL1A,NR4A1	34 (12)
HBV vs BNHL	CHROMR		other	Activated	2	0.00452	CDKN1A,DUSP5,EXT1,IRF1	52 (21)
HBV vs BNHL	ACOX1	0.056	enzyme	Activated	2	0.00374	CDKN1A,KLF6,MGLL,SGK1	14 (2)
HBV vs BNHL	HOXA10	1.108	transcription regulator	Activated	2	0.00124	CDKN1A,EGR2,KLF10,MEIS2,NR4A1	26 (11)
HBV vs BNHL	GFI1	1.384	transcription regulator	Activated	2	0.000645	CDKN1A,EGR2,IL1A,IRF1,SGK1	34 (14)
HBV vs BNHL	PPARD	-0.406	ligand-dependent nuclear receptor	Inhibited	-2	0.0439	MYOM2,NR4A1,NR4A2,NR4A3	23 (8)
HBV vs BNHL	Salmonella enterica serotype abortus equi lipopolysaccharide		chemical toxicant	Inhibited	-2	0.00641	IL1A,IRF1,MGLL,NR4A2	39 (20)
HBV vs BNHL	NPM1	-0.046	transcription regulator	Inhibited	-2	0.00615	IL1A,KLF10,NR4A1,SGK1
HBV vs BNHL	PDX1		transcription regulator	Inhibited	-2	0.00168	ATF3,DUSP5,KLF10,KLF6,MALAT1
HBV vs BNHL	BMP10		growth factor	Inhibited	-2	0.000795	EGR2,NR4A1,NR4A2,NR4A3	7 (2)
HBV vs BNHL	dalfampridine		chemical drug	Inhibited	-2	0.000249	ATF3,EGR2,NR4A1,NR4A2
HBV vs BNHL	GPER1	-0.136	G-protein coupled receptor	Inhibited	-2	0.00021	ATF3,CDKN1A,DUSP5,NR4A2	37 (21)
HBV vs BNHL	EPHA2	0.89	kinase	Inhibited	-2	4.4e-05	ATF3,KLF6,NR4A1,SGK1	31 (11)
HBV vs BNHL	tretinoin		chemical drug	Inhibited	-2.038	0.0312	APOD,ATF3,CDKN1A,CSRNP1,DEFA1 (includes others),FFAR3,IL1A,IRF1,ITGA2B,KLF10,MEIS1,MEIS2,PNP,SPARC	37 (17)
HBV vs BNHL	TP53	-0.477	transcription regulator	Inhibited	-2.07	0.0133	ATF3,BACH1,CDKN1A,CELSR3,DUSP5,EGR2,FHL1,IL1A,IRF1,ITGA2B,KLF6,KLF7,LTBP1,NR4A3,PRKCG,SGK1,YES1
HBV vs BNHL	Vegf		group	Inhibited	-2.138	2.22e-05	ATF3,DUSP5,EGR2,EPHA4,GUCY1B1,IL1A,IRF1,NR4A1,NR4A2,NR4A3,SGK1
HBV vs BNHL	Immunoglobulin		complex	Inhibited	-2.146	0.0133	ATF3,CD226,CDKN1A,DUSP5,EGR2,EXT1,IL1A,IRF1,KLF6,NFKBID,NR4A1
HBV vs BNHL	IGF1		growth factor	Inhibited	-2.149	0.00558	CAVIN2,CDKN1A,EGR2,IL1A,KLF6,NR4A1,SGK1,SPARC
HBV vs BNHL	kainic acid		chemical toxicant	Inhibited	-2.155	1.34e-07	ATF3,CSRNP1,EGR2,GRIK5,GRM4,NFKBID,NR4A1,NR4A2,PER1
HBV vs BNHL	NRG1	-0.474	growth factor	Inhibited	-2.166	0.000209	CAVIN2,CDKN1A,EGR2,MGLL,NR4A1,NR4A3,SGK1
HBV vs BNHL	CREB1	0.091	transcription regulator	Inhibited	-2.172	1.58e-06	ATF3,CDKN1A,CSRNP1,EGR2,KLF7,NFKBID,NR4A1,NR4A2,NR4A3,PER1,SGK1,STAC2,ZDHHC23	41 (18)
HBV vs BNHL	cocaine		chemical drug	Inhibited	-2.175	0.00201	DUSP5,EGR2,NR4A1,NR4A3,PER1	43 (21)
HBV vs BNHL	10E,12Z-octadecadienoic acid		chemical - endogenous mammalian	Inhibited	-2.177	0.000763	ATF3,EGR2,NR4A1,NR4A2,NR4A3
HBV vs BNHL	SMARCA4	-0.596	transcription regulator	Inhibited	-2.198	0.0295	CDKN1A,EPHA4,IL1A,IRF1,LMNA,MEIS1,NOTCH2NLA/NOTCH2NLB	23 (7)
HBV vs BNHL	CSF1	-1.332	cytokine	Inhibited	-2.2	0.00515	CDKN1A,DUSP5,EGR2,IL1A,IRF1,SPARC	27 (14)
HBV vs BNHL	anisomycin		chemical - endogenous non-mammalian	Inhibited	-2.2	1.03e-05	ATF3,CDKN1A,DUSP8,IRF1,NR4A1	23 (7)
HBV vs BNHL	GNAS	-0.27	enzyme	Inhibited	-2.213	0.00128	ATF3,NR4A1,NR4A2,NR4A3,SPARC
HBV vs BNHL	IL18	1.145	cytokine	Inhibited	-2.219	0.00192	ATF3,CD226,DEFA1 (includes others),IL1A,IRF1
HBV vs BNHL	MRTFA	-0.23	transcription regulator	Inhibited	-2.219	6.23e-05	CAVIN2,EGR2,FHL1,GP1BA,LMNA,RAB27B,SGK1	22 (7)
HBV vs BNHL	MRTFB	0.177	transcription regulator	Inhibited	-2.219	3.27e-05	CAVIN2,EGR2,FHL1,GP1BA,LMNA,RAB27B,SGK1	51 (17)
HBV vs BNHL	GnRH analog		biologic drug	Inhibited	-2.236	0.0155	ATF3,ITIH4,KLF7,NR4A2,ZSWIM3	23 (7)
HBV vs BNHL	phytohemagglutinin		chemical drug	Inhibited	-2.236	0.0111	DEFA1 (includes others),GUCY1B1,ITIH4,MEIS2,PPBP	35 (15)
HBV vs BNHL	5-O-mycolyl-beta-araf-(1->2)-5-O-mycolyl-alpha-araf-(1->1')-glycerol		chemical - endogenous non-mammalian	Inhibited	-2.236	3.53e-05	ATF3,EGR2,IL1A,MGLL,NR4A3
HBV vs BNHL	tetradecanoylphorbol acetate		chemical drug	Inhibited	-2.245	2.88e-11	ATF3,CD226,CDKN1A,DUSP5,DUSP8,EGR2,EPHA4,IL1A,IRF1,ITGA2B,KLF6,MEIS2,NPIPB15 (includes others),NR4A1,NR4A2,PDE4D,PER1,PF4,PKP3,PNP,PPBP,PRKAR2B,PRKCG,PTPRB,SGK1,SPARC	29 (11)
HBV vs BNHL	D-glucose		chemical - endogenous mammalian	Inhibited	-2.261	0.00824	ATF3,ATP8B1,CDKN1A,KLF10,NR4A1,NR4A2,NR4A3,SGK1,VIL1	15 (5)
HBV vs BNHL	AGT		growth factor	Inhibited	-2.298	0.0125	ATF3,BACH1,CDKN1A,FHL1,IL1A,LTBP1,NR4A1,NR4A2,SGK1,SPARC
HBV vs BNHL	dopamine		chemical - endogenous mammalian	Inhibited	-2.333	1.28e-07	ATF3,ATP8B1,CSRNP1,DUSP8,GRM4,IL1A,NR4A1,NR4A3,PER1
HBV vs BNHL	EGF	2.995	growth factor	Inhibited	-2.358	7.37e-07	ATF3,CAVIN2,CDKN1A,DUSP5,EGR2,IL1A,KLF10,LTBP1,NR4A1,NR4A2,NR4A3,PDE4D,PER1,SPARC,VIL1	19 (5)
HBV vs BNHL	thapsigargin		chemical toxicant	Inhibited	-2.367	8.62e-05	ATF3,CDKN1A,EGR2,IL1A,NR4A1,NR4A3,PNP,SGK1	27 (8)
HBV vs BNHL	hydrogen peroxide		chemical - endogenous mammalian	Inhibited	-2.386	0.0193	ATF3,CDKN1A,DUSP8,IL1A,NR4A1,SGK1,SPARC	38 (19)
HBV vs BNHL	Creb		group	Inhibited	-2.4	0.00119	ATF3,CDKN1A,MALAT1,NR4A1,NR4A2,NR4A3,PER1
HBV vs BNHL	etoposide		chemical drug	Inhibited	-2.401	0.00196	ATF3,CDKN1A,IL1A,IRF1,NR4A1,SGK1
HBV vs BNHL	Wy 40905		chemical reagent	Inhibited	-2.408	7.31e-07	ATF3,CDKN1A,EGR2,KLF6,NR4A1,PER1	22 (6)
HBV vs BNHL	leukotriene D4		chemical - endogenous mammalian	Inhibited	-2.412	1.44e-07	ATF3,EGR2,LOC102724428/SIK1,NR4A1,NR4A2,NR4A3	29 (19)
HBV vs BNHL	IL1B	3.054	cytokine	Inhibited	-2.414	0.00238	ATF3,CDKN1A,CSRNP1,DUSP5,IL1A,IRF1,KLF10,MEF2B,MGLL,NR4A1,NR4A2,NR4A3,SPARC
HBV vs BNHL	F2	-3.451	peptidase	Inhibited	-2.43	0.00146	CDKN1A,FHL1,IL1A,KLF6,MGLL,NR4A3	17 (4)
HBV vs BNHL	prexasertib		chemical drug	Inhibited	-2.449	9.32e-07	ATF3,CDKN1A,CSRNP1,GRIK5,NR4A3,SGK1	32 (10)
HBV vs BNHL	Insulin		group	Inhibited	-2.452	0.00583	ATF3,CDKN1A,EGR2,NR4A1,NR4A2,NR4A3,PER1,SGK1,SPARC	26 (10)
HBV vs BNHL	TGFB1	0.069	growth factor	Inhibited	-2.497	0.000797	ATF3,CAVIN2,CD226,CDKN1A,EGR2,EXT1,FHL1,IL1A,IRF1,KLF10,LTBP1,MALAT1,NR4A1,NR4A2,NR4A3,PDE4D,PNP,PRKCG,SGK1,SPARC	22 (7)
HBV vs BNHL	GATA1	2.949	transcription regulator	Inhibited	-2.564	6.05e-06	CDKN1A,FHL1,GP1BA,GUCY1B1,HBG2,ITGA2B,NR4A2,PF4,SPTB
HBV vs BNHL	cyclic AMP		chemical - endogenous mammalian	Inhibited	-2.573	0.0002	CDKN1A,EGR2,NR4A1,NR4A2,PDE4D,PER1,PRKAR2B
HBV vs BNHL	Tgf beta		group	Inhibited	-2.574	5.68e-05	BACH1,CDKN1A,EGR2,IL1A,KLF10,NR4A1,NR4A2,PPBP,SGK1,SPARC	37 (14)
HBV vs BNHL	RELA	0.049	transcription regulator	Inhibited	-2.577	7.66e-05	CDKN1A,IL1A,IRF1,KLF10,KLF7,NFKBID,NR4A1,NR4A2,NR4A3,TAPBP
HBV vs BNHL	poly rI:rC-RNA		biologic drug	Inhibited	-2.702	2.24e-05	ATF3,CDKN1A,DUSP5,EXT1,IL1A,IRF1,KLF6,MEIS1,NR4A1,NR4A2,NR4A3,PTPN13,TAPBP,TIAM2
HBV vs BNHL	PDGF-BB		complex	Inhibited	-2.829	5.2e-09	ATF3,CDKN1A,DUSP5,EGR2,FHL1,GUCY1B1,KLF10,KLF6,LMNA,NR4A1,NR4A2,NR4A3,SGK1	40 (20)
HBV vs BNHL	HGF	0.079	growth factor	Inhibited	-2.879	0.000436	ATF3,CDKN1A,EPHA4,GUCY1B1,KLF6,NR4A1,NR4A2,NR4A3,SGK1
HBV vs BNHL	IFNG	2.053	cytokine	Inhibited	-3.057	0.0103	ATF3,BACH1,CDKN1A,DUSP5,EGR2,EXT1,IL1A,IRF1,KLF10,KLF6,NR4A3,PF4,PTPRB,TAPBP	37 (13)
HBV vs BNHL	forskolin		chemical toxicant	Inhibited	-3.246	0.000128	ATF3,CDKN1A,EPHA4,NR4A1,NR4A2,NR4A3,PDE4D,PER1,PPBP,PRKAR2B,SGK1,SPARC
HBV vs BNHL	TNF	1.266	cytokine	Inhibited	-3.53	0.00692	ATF3,CDKN1A,DUSP5,EGR2,EXT1,GP1BA,IL1A,IRF1,KLF10,KLF6,KLF7,NR4A1,NR4A2,NR4A3,SGK1,SPARC,TAPBP,TIAM2	41 (16)
HBV vs BNHL	lipopolysaccharide		chemical drug	Inhibited	-3.538	0.000769	ATF3,CDKN1A,DUSP5,DUSP8,EGR2,EXT1,GRM4,GUCY1B1,H2AB3 (includes others),IL1A,IRF1,ITIH4,KLF10,KLF6,NFKBID,NR4A1,NR4A2,NR4A3,PF4,PKP3,PNP,PTPRB,SPARC,TAPBP	38 (18)
BNHL/HBV/HDV vs HBV	dexamethasone		chemical drug	Inhibited	-2.177	0.0195	ADAMTS1,ADORA3,CXCL11,CXCL8,DEFA1 (includes others),IL1A,PKP3,STAC2,TJP1,ZNF385D
HBV vs HBV/HDV	lipopolysaccharide		chemical drug	Inhibited	-2.237	0.0159	CXCL11,GRM4,GSTT2/GSTT2B,H2AB3 (includes others),IL1A,KLF6,PKP3,TAPBP,TJP1,TNFRSF19
