# Supplementary material for: Hepatitis virus-associated B cell non-Hodgkin’s lymphoma involves dysregulated epigenetic and RNA-mediated regulatory gene expression and altered snoRNA transcription
Source: Sci Rep. 2026 Jan 10;16:5003. doi: 10.1038/s41598-026-35041-3 (PMC12876061; doi:10.1038/s41598-026-35041-3)
Supplement: Supplementary file 6 — Supplementary Information 6. [file 41598_2026_35041_MOESM6_ESM.xlsx]

## Sheet: Sheet1
Supplemental Table 4 - GO analysis on upregulated DEGs common to all disease groups vs HD
Analysis performed using WEB-based Gene SeT AnaLysis Toolkit (https://www.webgestalt.org/)
Input gene list consists of n=185 genes
Background list: BNHL/HBV/HDV vs HD
"Category" determined via manual annotation of GO terms
Ontology	geneSet	Category	GO Term	Link	Size	Overlap	Expect	EnrichmentRatio	pValue	FDR	OverlapId	UserId
MF	GO:0042800	Epigenetic regulation	histone methyltransferase activity (H3-K4 specific)	http://amigo.geneontology.org/amigo/term/GO:0042800	14	5	0.195745	25.5435	9.07965e-07	8.26782e-05	4297;8085;9739;9757;23067	KMT2A;KMT2B;KMT2D;SETD1A;SETD1B
BP	GO:0048096	Epigenetic regulation	chromatin-mediated maintenance of transcription	http://amigo.geneontology.org/amigo/term/GO:0048096	9	3	0.127928	23.4506	0.000222388	0.0203149	8289;9757;57492	ARID1A;ARID1B;KMT2B
CC	GO:0048188	Epigenetic regulation	Set1C/COMPASS complex	http://amigo.geneontology.org/amigo/term/GO:0048188	11	3	0.131327	22.8438	0.000256276	0.00910687	3054;9739;23067	HCFC1;SETD1A;SETD1B
CC	GO:0016514	Epigenetic regulation	SWI/SNF complex	http://amigo.geneontology.org/amigo/term/GO:0016514	17	4	0.202959	19.7084	4.10743e-05	0.00276482	6597;8289;29998;57492	ARID1A;ARID1B;BICRA;SMARCA4
BP	GO:0080182	Epigenetic regulation	histone H3-K4 trimethylation	http://amigo.geneontology.org/amigo/term/GO:0080182	13	3	0.184785	16.235	0.000726121	0.0471439	4297;9757;23168	KMT2A;KMT2B;RTF1
BP	GO:0051569	Epigenetic regulation	regulation of histone H3-K4 methylation	http://amigo.geneontology.org/amigo/term/GO:0051569	23	4	0.326928	12.2351	0.000282091	0.0235756	4297;9757;23168;54880	BCOR;KMT2A;KMT2B;RTF1
BP	GO:0051568	Epigenetic regulation	histone H3-K4 methylation	http://amigo.geneontology.org/amigo/term/GO:0051568	44	7	0.625428	11.1923	2.5361e-06	0.000553432	4297;8085;9739;9757;23067;23168;54880	BCOR;KMT2A;KMT2B;KMT2D;RTF1;SETD1A;SETD1B
CC	GO:0070603	Epigenetic regulation	SWI/SNF superfamily-type complex	http://amigo.geneontology.org/amigo/term/GO:0070603	73	8	0.871532	9.17924	2.36695e-06	0.000286498	1107;6597;8289;10847;29998;54815;57492;57634	ARID1A;ARID1B;BICRA;CHD3;EP400;GATAD2A;SMARCA4;SRCAP
MF	GO:0018024	Epigenetic regulation	histone-lysine N-methyltransferase activity	http://amigo.geneontology.org/amigo/term/GO:0018024	40	5	0.559271	8.94022	0.000222487	0.0132465	4297;8085;9739;9757;23067	KMT2A;KMT2B;KMT2D;SETD1A;SETD1B
BP	GO:0045815	Epigenetic regulation	positive regulation of gene expression, epigenetic	http://amigo.geneontology.org/amigo/term/GO:0045815	48	5	0.682285	7.32832	0.000570214	0.0396425	2033;5253;8289;9757;57492	ARID1A;ARID1B;EP300;KMT2B;PHF2
CC	GO:0035097	Epigenetic regulation	histone methyltransferase complex	http://amigo.geneontology.org/amigo/term/GO:0035097	81	7	0.967042	7.23857	4.96162e-05	0.00281246	3054;4297;8085;9739;9757;23054;23067	HCFC1;KMT2A;KMT2B;KMT2D;NCOA6;SETD1A;SETD1B
MF	GO:0042054	Epigenetic regulation	histone methyltransferase activity	http://amigo.geneontology.org/amigo/term/GO:0042054	50	5	0.699088	7.15217	0.000640253	0.033037	4297;8085;9739;9757;23067	KMT2A;KMT2B;KMT2D;SETD1A;SETD1B
MF	GO:0016279	Epigenetic regulation	protein-lysine N-methyltransferase activity	http://amigo.geneontology.org/amigo/term/GO:0016279	55	5	0.768997	6.50198	0.000993909	0.041583	4297;8085;9739;9757;23067	KMT2A;KMT2B;KMT2D;SETD1A;SETD1B
MF	GO:0016278	Epigenetic regulation	lysine N-methyltransferase activity	http://amigo.geneontology.org/amigo/term/GO:0016278	56	5	0.782979	6.38587	0.00107919	0.0439629	4297;8085;9739;9757;23067	KMT2A;KMT2B;KMT2D;SETD1A;SETD1B
BP	GO:0034968	Epigenetic regulation	histone lysine methylation	http://amigo.geneontology.org/amigo/term/GO:0034968	94	8	1.33614	5.98739	5.53532e-05	0.00679461	4297;8085;9739;9757;23067;23168;23476;54880	BCOR;BRD4;KMT2A;KMT2B;KMT2D;RTF1;SETD1A;SETD1B
CC	GO:0000790	Epigenetic regulation	nuclear chromatin	http://amigo.geneontology.org/amigo/term/GO:0000790	272	18	3.24735	5.54298	3.67365e-09	1.31884e-06	1107;1387;4772;6597;6932;8289;9572;9611;9612;9739;10847;23522;25836;29998;51755;54815;57492;57634	ARID1A;ARID1B;BICRA;CDK12;CHD3;CREBBP;EP400;GATAD2A;KAT6B;NCOR1;NCOR2;NFATC1;NIPBL;NR1D1;SETD1A;SMARCA4;SRCAP;TCF7
CC	GO:0034708	Epigenetic regulation	methyltransferase complex	http://amigo.geneontology.org/amigo/term/GO:0034708	109	7	1.30133	5.37912	0.000322242	0.0108455	3054;4297;8085;9739;9757;23054;23067	HCFC1;KMT2A;KMT2B;KMT2D;NCOA6;SETD1A;SETD1B
CC	GO:0000123	Epigenetic regulation	histone acetyltransferase complex	http://amigo.geneontology.org/amigo/term/GO:0000123	80	5	0.955103	5.23504	0.00265143	0.0475931	1387;2033;3054;23522;57634	CREBBP;EP300;EP400;HCFC1;KAT6B
BP	GO:0018022	Epigenetic regulation	peptidyl-lysine methylation	http://amigo.geneontology.org/amigo/term/GO:0018022	108	8	1.53514	5.21125	0.000147999	0.0152984	4297;8085;9739;9757;23067;23168;23476;54880	BCOR;BRD4;KMT2A;KMT2B;KMT2D;RTF1;SETD1A;SETD1B
BP	GO:0016571	Epigenetic regulation	histone methylation	http://amigo.geneontology.org/amigo/term/GO:0016571	113	8	1.60621	4.98066	0.000202632	0.019405	4297;8085;9739;9757;23067;23168;23476;54880	BCOR;BRD4;KMT2A;KMT2B;KMT2D;RTF1;SETD1A;SETD1B
BP	GO:0040029	Epigenetic regulation	regulation of gene expression, epigenetic	http://amigo.geneontology.org/amigo/term/GO:0040029	215	14	3.05607	4.58105	2.23089e-06	0.000500738	1981;2033;5253;5430;7040;8085;8289;9611;9612;9757;23112;27327;57492;57690	ARID1A;ARID1B;EIF4G1;EP300;KMT2B;KMT2D;NCOR1;NCOR2;PHF2;POLR2A;TGFB1;TNRC6A;TNRC6B;TNRC6C
CC	GO:0000785	Epigenetic regulation	chromatin	http://amigo.geneontology.org/amigo/term/GO:0000785	407	21	4.85909	4.3218	1.43293e-08	3.85818e-06	1107;1387;3297;4772;6597;6932;8289;9572;9611;9612;9739;10847;23379;23522;25836;29997;29998;51755;54815;57492;57634	ARID1A;ARID1B;BICRA;CDK12;CHD3;CREBBP;EP400;GATAD2A;HSF1;ICE1;KAT6B;NCOR1;NCOR2;NFATC1;NIPBL;NOP53;NR1D1;SETD1A;SMARCA4;SRCAP;TCF7
BP	GO:1902275	Epigenetic regulation	regulation of chromatin organization	http://amigo.geneontology.org/amigo/term/GO:1902275	149	9	2.11793	4.24944	0.000270938	0.022887	4297;5253;7040;9739;9757;23168;23476;25836;54880	BCOR;BRD4;KMT2A;KMT2B;NIPBL;PHF2;RTF1;SETD1A;TGFB1
MF	GO:0003682	Epigenetic regulation	chromatin binding	http://amigo.geneontology.org/amigo/term/GO:0003682	400	22	5.59271	3.9337	3.681e-08	8.14026e-06	81;1387;2033;2962;3054;3297;4772;4851;5430;6294;6597;8289;9611;9612;10194;23054;23125;23152;23476;25836;57634;114785	ACTN4;ARID1A;BRD4;CAMTA2;CIC;CREBBP;EP300;EP400;GTF2F1;HCFC1;HSF1;MBD6;NCOA6;NCOR1;NCOR2;NFATC1;NIPBL;NOTCH1;POLR2A;SAFB;SMARCA4;TSHZ1
CC	GO:0044454	Epigenetic regulation	nuclear chromosome part	http://amigo.geneontology.org/amigo/term/GO:0044454	441	18	5.26501	3.4188	4.99541e-06	0.000489096	1107;1387;4772;6597;6932;8289;9572;9611;9612;9739;10847;23522;25836;29998;51755;54815;57492;57634	ARID1A;ARID1B;BICRA;CDK12;CHD3;CREBBP;EP400;GATAD2A;KAT6B;NCOR1;NCOR2;NFATC1;NIPBL;NR1D1;SETD1A;SMARCA4;SRCAP;TCF7
CC	GO:0000228	Epigenetic regulation	nuclear chromosome	http://amigo.geneontology.org/amigo/term/GO:0000228	472	19	5.63511	3.37172	3.2614e-06	0.000351253	1107;1387;4772;6597;6932;8289;9572;9611;9612;9739;10847;23476;23522;25836;29998;51755;54815;57492;57634	ARID1A;ARID1B;BICRA;BRD4;CDK12;CHD3;CREBBP;EP400;GATAD2A;KAT6B;NCOR1;NCOR2;NFATC1;NIPBL;NR1D1;SETD1A;SMARCA4;SRCAP;TCF7
BP	GO:0018205	Epigenetic regulation	peptidyl-lysine modification	http://amigo.geneontology.org/amigo/term/GO:0018205	314	15	4.46328	3.36076	4.04047e-05	0.00529032	1387;2033;3054;4297;7040;8085;9739;9757;10847;23067;23168;23476;23522;54880;57634	BCOR;BRD4;CREBBP;EP300;EP400;HCFC1;KAT6B;KMT2A;KMT2B;KMT2D;RTF1;SETD1A;SETD1B;SRCAP;TGFB1
BP	GO:0016570	Epigenetic regulation	histone modification	http://amigo.geneontology.org/amigo/term/GO:0016570	402	18	5.71414	3.15008	1.59508e-05	0.00284795	1107;1387;2033;3054;4297;5253;7040;8085;9739;9757;10847;23067;23168;23476;23522;25836;54880;57634	BCOR;BRD4;CHD3;CREBBP;EP300;EP400;HCFC1;KAT6B;KMT2A;KMT2B;KMT2D;NIPBL;PHF2;RTF1;SETD1A;SETD1B;SRCAP;TGFB1
BP	GO:0016569	Epigenetic regulation	covalent chromatin modification	http://amigo.geneontology.org/amigo/term/GO:0016569	409	18	5.81364	3.09617	2.01103e-05	0.00315321	1107;1387;2033;3054;4297;5253;7040;8085;9739;9757;10847;23067;23168;23476;23522;25836;54880;57634	BCOR;BRD4;CHD3;CREBBP;EP300;EP400;HCFC1;KAT6B;KMT2A;KMT2B;KMT2D;NIPBL;PHF2;RTF1;SETD1A;SETD1B;SRCAP;TGFB1
BP	GO:0006325	Epigenetic regulation	chromatin organization	http://amigo.geneontology.org/amigo/term/GO:0006325	603	25	8.5712	2.91674	1.25879e-06	0.000309032	1107;1387;2033;3054;4297;5253;6294;6597;7040;8085;8289;9611;9739;9757;10847;23067;23168;23476;23522;25836;29855;54880;57492;57634;63035	ARID1A;ARID1B;BCOR;BCORL1;BRD4;CHD3;CREBBP;EP300;EP400;HCFC1;KAT6B;KMT2A;KMT2B;KMT2D;NCOR1;NIPBL;PHF2;RTF1;SAFB;SETD1A;SETD1B;SMARCA4;SRCAP;TGFB1;UBN1
CC	GO:0005694	Epigenetic regulation	chromosome	http://amigo.geneontology.org/amigo/term/GO:0005694	862	29	10.2912	2.81793	2.77425e-07	5.97572e-05	324;1107;1387;2033;2316;3297;4772;5253;6597;6932;8289;9572;9611;9612;9739;10847;23067;23379;23476;23522;25836;29997;29998;51755;54815;57492;57634;114785;259282	APC;ARID1A;ARID1B;BICRA;BOD1L1;BRD4;CDK12;CHD3;CREBBP;EP300;EP400;FLNA;GATAD2A;HSF1;ICE1;KAT6B;MBD6;NCOR1;NCOR2;NFATC1;NIPBL;NOP53;NR1D1;PHF2;SETD1A;SETD1B;SMARCA4;SRCAP;TCF7
CC	GO:0044427	Epigenetic regulation	chromosomal part	http://amigo.geneontology.org/amigo/term/GO:0044427	748	25	8.93022	2.79948	2.39414e-06	0.000286498	324;1107;1387;2316;3297;4772;5253;6597;6932;8289;9572;9611;9612;9739;10847;23379;23522;25836;29997;29998;51755;54815;57492;57634;114785	APC;ARID1A;ARID1B;BICRA;CDK12;CHD3;CREBBP;EP400;FLNA;GATAD2A;HSF1;ICE1;KAT6B;MBD6;NCOR1;NCOR2;NFATC1;NIPBL;NOP53;NR1D1;PHF2;SETD1A;SMARCA4;SRCAP;TCF7
MF	GO:0099122	General transcriptional regulation	RNA polymerase II C-terminal domain binding	http://amigo.geneontology.org/amigo/term/GO:0099122	5	3	0.0699088	42.913	2.62833e-05	0.00176898	23168;23476;58506	BRD4;RTF1;SCAF1
BP	GO:1900402	General transcriptional regulation	regulation of carbohydrate metabolic process by regulation of transcription from RNA polymerase II promoter	http://amigo.geneontology.org/amigo/term/GO:1900402	9	3	0.127928	23.4506	0.000222388	0.0203149	9572;9611;22877	MLXIP;NCOR1;NR1D1
BP	GO:0007221	General transcriptional regulation	positive regulation of transcription of Notch receptor target	http://amigo.geneontology.org/amigo/term/GO:0007221	15	4	0.213214	18.7605	4.75189e-05	0.00611712	1387;2033;4851;84441	CREBBP;EP300;MAML2;NOTCH1
BP	GO:0032968	General transcriptional regulation	positive regulation of transcription elongation from RNA polymerase II promoter	http://amigo.geneontology.org/amigo/term/GO:0032968	17	4	0.241643	16.5534	8.10336e-05	0.00950149	2962;23168;23476;51755	BRD4;CDK12;GTF2F1;RTF1
BP	GO:0060149	General transcriptional regulation	negative regulation of posttranscriptional gene silencing	http://amigo.geneontology.org/amigo/term/GO:0060149	13	3	0.184785	16.235	0.000726121	0.0471439	7040;9611;9612	NCOR1;NCOR2;TGFB1
BP	GO:0060969	General transcriptional regulation	negative regulation of gene silencing	http://amigo.geneontology.org/amigo/term/GO:0060969	21	4	0.2985	13.4004	0.000194933	0.0192506	5253;7040;9611;9612	NCOR1;NCOR2;PHF2;TGFB1
BP	GO:0034243	General transcriptional regulation	regulation of transcription elongation from RNA polymerase II promoter	http://amigo.geneontology.org/amigo/term/GO:0034243	27	4	0.383785	10.4225	0.000534883	0.0382004	2962;23168;23476;51755	BRD4;CDK12;GTF2F1;RTF1
BP	GO:0032786	General transcriptional regulation	positive regulation of DNA-templated transcription, elongation	http://amigo.geneontology.org/amigo/term/GO:0032786	29	4	0.412214	9.7037	0.000708055	0.0471439	2962;23168;23476;51755	BRD4;CDK12;GTF2F1;RTF1
BP	GO:0060147	General transcriptional regulation	regulation of posttranscriptional gene silencing	http://amigo.geneontology.org/amigo/term/GO:0060147	45	6	0.639642	9.38025	3.87099e-05	0.00515433	1981;5430;7040;9611;9612;27327	EIF4G1;NCOR1;NCOR2;POLR2A;TGFB1;TNRC6A
BP	GO:0060968	General transcriptional regulation	regulation of gene silencing	http://amigo.geneontology.org/amigo/term/GO:0060968	65	7	0.923927	7.57635	3.58803e-05	0.00494519	1981;5253;5430;7040;9611;9612;27327	EIF4G1;NCOR1;NCOR2;PHF2;POLR2A;TGFB1;TNRC6A
BP	GO:0016441	General transcriptional regulation	posttranscriptional gene silencing	http://amigo.geneontology.org/amigo/term/GO:0016441	82	8	1.16557	6.8636	2.04701e-05	0.00315321	1981;5430;7040;9611;9612;23112;27327;57690	EIF4G1;NCOR1;NCOR2;POLR2A;TGFB1;TNRC6A;TNRC6B;TNRC6C
MF	GO:0070063	General transcriptional regulation	RNA polymerase binding	http://amigo.geneontology.org/amigo/term/GO:0070063	55	5	0.768997	6.50198	0.000993909	0.041583	6949;23168;23476;57661;58506	BRD4;PHRF1;RTF1;SCAF1;TCOF1
BP	GO:0016458	General transcriptional regulation	gene silencing	http://amigo.geneontology.org/amigo/term/GO:0016458	161	14	2.2885	6.11755	6.49131e-08	2.81026e-05	1981;4849;5253;5430;7040;8085;8289;9611;9612;9757;10847;23112;27327;57690	ARID1A;CNOT3;EIF4G1;KMT2B;KMT2D;NCOR1;NCOR2;PHF2;POLR2A;SRCAP;TGFB1;TNRC6A;TNRC6B;TNRC6C
CC	GO:0017053	General transcriptional regulation	transcriptional repressor complex	http://amigo.geneontology.org/amigo/term/GO:0017053	74	5	0.883471	5.6595	0.00188078	0.0430979	1107;9611;9612;23013;54815	CHD3;GATAD2A;NCOR1;NCOR2;SPEN
BP	GO:0006352	General transcriptional regulation	DNA-templated transcription, initiation	http://amigo.geneontology.org/amigo/term/GO:0006352	193	14	2.74335	5.10324	6.12727e-07	0.000163214	1387;2962;4150;4851;5430;6597;8148;9572;9967;23054;51586;55814;83860;84441	BDP1;CREBBP;GTF2F1;MAML2;MAZ;MED15;NCOA6;NOTCH1;NR1D1;POLR2A;SMARCA4;TAF15;TAF3;THRAP3
BP	GO:0006367	General transcriptional regulation	transcription initiation from RNA polymerase II promoter	http://amigo.geneontology.org/amigo/term/GO:0006367	152	11	2.16057	5.09125	1.0502e-05	0.00211548	1387;2962;4150;4851;5430;8148;9572;9967;51586;83860;84441	CREBBP;GTF2F1;MAML2;MAZ;MED15;NOTCH1;NR1D1;POLR2A;TAF15;TAF3;THRAP3
MF	GO:0003713	General transcriptional regulation	transcription coactivator activity	http://amigo.geneontology.org/amigo/term/GO:0003713	278	18	3.88693	4.6309	6.2117e-08	1.16415e-05	81;1387;2033;2962;3054;5253;6597;6942;8085;8289;9572;9967;10847;23054;29998;57492;84441;283149	ACTN4;ARID1A;ARID1B;BCL9L;BICRA;CREBBP;EP300;GTF2F1;HCFC1;KMT2D;MAML2;NCOA6;NR1D1;PHF2;SMARCA4;SRCAP;TCF20;THRAP3
MF	GO:0003712	General transcriptional regulation	transcription coregulator activity	http://amigo.geneontology.org/amigo/term/GO:0003712	465	27	6.50152	4.15288	2.54573e-10	9.85197e-08	81;1387;1822;2033;2962;3054;4294;4779;5253;6597;6942;8085;8289;9572;9611;9612;9967;9994;10847;23013;23054;29998;51586;54880;57492;84441;283149	ACTN4;ARID1A;ARID1B;ATN1;BCL9L;BCOR;BICRA;CASP8AP2;CREBBP;EP300;GTF2F1;HCFC1;KMT2D;MAML2;MAP3K10;MED15;NCOA6;NCOR1;NCOR2;NFE2L1;NR1D1;PHF2;SMARCA4;SPEN;SRCAP;TCF20;THRAP3
MF	GO:0003714	General transcriptional regulation	transcription corepressor activity	http://amigo.geneontology.org/amigo/term/GO:0003714	188	10	2.62857	3.80435	0.000305103	0.0168678	1387;1822;4294;6597;9572;9611;9612;9994;23013;54880	ATN1;BCOR;CASP8AP2;CREBBP;MAP3K10;NCOR1;NCOR2;NR1D1;SMARCA4;SPEN
MF	GO:0001012	General transcriptional regulation	RNA polymerase II regulatory region DNA binding	http://amigo.geneontology.org/amigo/term/GO:0001012	476	22	6.65532	3.30563	7.52218e-07	7.27771e-05	81;2033;3297;4150;4297;4772;4779;4782;4851;6294;6597;6932;9208;9572;9611;9612;9967;22877;54862;54880;80709;221937	ACTN4;AKNA;BCOR;CC2D1A;EP300;FOXK1;HSF1;KMT2A;LRRFIP1;MAZ;MLXIP;NCOR1;NCOR2;NFATC1;NFE2L1;NFIC;NOTCH1;NR1D1;SAFB;SMARCA4;TCF7;THRAP3
MF	GO:0008134	General transcriptional regulation	transcription factor binding	http://amigo.geneontology.org/amigo/term/GO:0008134	522	24	7.29848	3.28836	2.45402e-07	2.71344e-05	81;1387;1822;2033;2316;2962;3054;4294;4772;6597;8289;9572;9611;9612;9739;9967;23013;23054;23125;23368;23522;51755;54880;55814	ACTN4;ARID1A;ATN1;BCOR;BDP1;CAMTA2;CDK12;CREBBP;EP300;FLNA;GTF2F1;HCFC1;KAT6B;MAP3K10;NCOA6;NCOR1;NCOR2;NFATC1;NR1D1;PPP1R13B;SETD1A;SMARCA4;SPEN;THRAP3
MF	GO:0044212	General transcriptional regulation	transcription regulatory region DNA binding	http://amigo.geneontology.org/amigo/term/GO:0044212	607	27	8.48693	3.18136	7.73426e-08	1.16415e-05	81;1387;2033;3297;4150;4297;4772;4779;4782;4851;6294;6597;6932;6942;8085;9208;9572;9611;9612;9967;10743;22877;51755;54862;54880;80709;221937	ACTN4;AKNA;BCOR;CC2D1A;CDK12;CREBBP;EP300;FOXK1;HSF1;KMT2A;KMT2D;LRRFIP1;MAZ;MLXIP;NCOR1;NCOR2;NFATC1;NFE2L1;NFIC;NOTCH1;NR1D1;RAI1;SAFB;SMARCA4;TCF20;TCF7;THRAP3
MF	GO:0001067	General transcriptional regulation	regulatory region nucleic acid binding	http://amigo.geneontology.org/amigo/term/GO:0001067	609	27	8.51489	3.17091	8.27241e-08	1.16415e-05	81;1387;2033;3297;4150;4297;4772;4779;4782;4851;6294;6597;6932;6942;8085;9208;9572;9611;9612;9967;10743;22877;51755;54862;54880;80709;221937	ACTN4;AKNA;BCOR;CC2D1A;CDK12;CREBBP;EP300;FOXK1;HSF1;KMT2A;KMT2D;LRRFIP1;MAZ;MLXIP;NCOR1;NCOR2;NFATC1;NFE2L1;NFIC;NOTCH1;NR1D1;RAI1;SAFB;SMARCA4;TCF20;TCF7;THRAP3
BP	GO:0000122	General transcriptional regulation	negative regulation of transcription by RNA polymerase II	http://amigo.geneontology.org/amigo/term/GO:0000122	624	28	8.8697	3.15681	5.05699e-08	2.56445e-05	1387;1822;2033;3054;3297;4782;4851;6597;6932;7040;8289;9208;9572;9611;9612;10194;23013;23152;23168;25836;29997;54815;54862;54880;56252;83860;162979;221937	ARID1A;ATN1;BCOR;CC2D1A;CIC;CREBBP;EP300;FOXK1;GATAD2A;HCFC1;HSF1;LRRFIP1;NCOR1;NCOR2;NFIC;NIPBL;NOP53;NOTCH1;NR1D1;RTF1;SMARCA4;SPEN;TAF3;TCF7;TGFB1;TSHZ1;YLPM1;ZNF296
MF	GO:0000977	General transcriptional regulation	RNA polymerase II regulatory region sequence-specific DNA binding	http://amigo.geneontology.org/amigo/term/GO:0000977	470	20	6.57143	3.04348	8.68206e-06	0.000639992	81;2033;3297;4150;4297;4772;4779;4782;4851;6294;6597;6932;9208;9572;9967;22877;54862;54880;80709;221937	ACTN4;AKNA;BCOR;CC2D1A;EP300;FOXK1;HSF1;KMT2A;LRRFIP1;MAZ;MLXIP;NFATC1;NFE2L1;NFIC;NOTCH1;NR1D1;SAFB;SMARCA4;TCF7;THRAP3
MF	GO:0001228	General transcriptional regulation	DNA-binding transcription activator activity, RNA polymerase II-specific	http://amigo.geneontology.org/amigo/term/GO:0001228	264	11	3.69119	2.98007	0.00119807	0.0463653	2033;3054;4772;4779;4782;4851;22877;23125;80709;162979;221937	AKNA;CAMTA2;EP300;FOXK1;HCFC1;MLXIP;NFATC1;NFE2L1;NFIC;NOTCH1;ZNF296
MF	GO:0000976	General transcriptional regulation	transcription regulatory region sequence-specific DNA binding	http://amigo.geneontology.org/amigo/term/GO:0000976	511	21	7.14468	2.93925	8.67499e-06	0.000639992	81;1387;2033;3297;4150;4297;4772;4779;4782;4851;6294;6597;6932;9208;9572;9967;22877;54862;54880;80709;221937	ACTN4;AKNA;BCOR;CC2D1A;CREBBP;EP300;FOXK1;HSF1;KMT2A;LRRFIP1;MAZ;MLXIP;NFATC1;NFE2L1;NFIC;NOTCH1;NR1D1;SAFB;SMARCA4;TCF7;THRAP3
MF	GO:0043565	General transcriptional regulation	sequence-specific DNA binding	http://amigo.geneontology.org/amigo/term/GO:0043565	709	29	9.91307	2.92543	1.45071e-07	1.72746e-05	81;1387;2033;2804;3054;3297;4150;4297;4772;4779;4782;4851;6294;6597;6932;9208;9572;9611;9612;9967;22877;23125;54815;54862;54880;80709;116113;162979;221937	ACTN4;AKNA;BCOR;CAMTA2;CC2D1A;CREBBP;EP300;FOXK1;FOXP4;GATAD2A;GOLGB1;HCFC1;HSF1;KMT2A;LRRFIP1;MAZ;MLXIP;NCOR1;NCOR2;NFATC1;NFE2L1;NFIC;NOTCH1;NR1D1;SAFB;SMARCA4;TCF7;THRAP3;ZNF296
MF	GO:0000987	General transcriptional regulation	proximal promoter sequence-specific DNA binding	http://amigo.geneontology.org/amigo/term/GO:0000987	350	14	4.89362	2.86087	0.000393345	0.0209965	1387;2033;3297;4150;4772;4782;4851;6294;6597;6932;9208;9572;54862;80709	AKNA;CC2D1A;CREBBP;EP300;HSF1;LRRFIP1;MAZ;NFATC1;NFIC;NOTCH1;NR1D1;SAFB;SMARCA4;TCF7
MF	GO:1990837	General transcriptional regulation	sequence-specific double-stranded DNA binding	http://amigo.geneontology.org/amigo/term/GO:1990837	551	22	7.70395	2.85568	8.21453e-06	0.000639992	81;1387;2033;3054;3297;4150;4297;4772;4779;4782;4851;6294;6597;6932;9208;9572;9967;22877;54862;54880;80709;221937	ACTN4;AKNA;BCOR;CC2D1A;CREBBP;EP300;FOXK1;HCFC1;HSF1;KMT2A;LRRFIP1;MAZ;MLXIP;NFATC1;NFE2L1;NFIC;NOTCH1;NR1D1;SAFB;SMARCA4;TCF7;THRAP3
BP	GO:0045944	General transcriptional regulation	positive regulation of transcription by RNA polymerase II	http://amigo.geneontology.org/amigo/term/GO:0045944	807	32	11.4709	2.78966	8.83245e-08	3.33482e-05	1387;2033;2962;3054;3297;4297;4772;4779;4782;4851;6294;6597;6942;7040;8085;9572;9967;10743;22877;23054;23125;23168;23476;23522;25836;51755;57178;80709;84441;162979;221937;283149	AKNA;BCL9L;BRD4;CAMTA2;CDK12;CREBBP;EP300;FOXK1;GTF2F1;HCFC1;HSF1;KAT6B;KMT2A;KMT2D;MAML2;MLXIP;NCOA6;NFATC1;NFE2L1;NFIC;NIPBL;NOTCH1;NR1D1;RAI1;RTF1;SAFB;SMARCA4;TCF20;TGFB1;THRAP3;ZMIZ1;ZNF296
MF	GO:0000978	General transcriptional regulation	RNA polymerase II proximal promoter sequence-specific DNA binding	http://amigo.geneontology.org/amigo/term/GO:0000978	338	13	4.72584	2.75084	0.000914452	0.0404449	2033;3297;4150;4772;4782;4851;6294;6597;6932;9208;9572;54862;80709	AKNA;CC2D1A;EP300;HSF1;LRRFIP1;MAZ;NFATC1;NFIC;NOTCH1;NR1D1;SAFB;SMARCA4;TCF7
BP	GO:0045892	General transcriptional regulation	negative regulation of transcription, DNA-templated	http://amigo.geneontology.org/amigo/term/GO:0045892	861	33	12.2385	2.69641	1.19024e-07	4.06545e-05	1387;1822;2033;2316;3054;3297;4294;4782;4851;5253;6597;6932;7040;8085;8289;9208;9572;9611;9612;10194;23013;23152;23168;23522;25836;29997;54815;54862;54880;56252;83860;162979;221937	ARID1A;ATN1;BCOR;CC2D1A;CIC;CREBBP;EP300;FLNA;FOXK1;GATAD2A;HCFC1;HSF1;KAT6B;KMT2D;LRRFIP1;MAP3K10;NCOR1;NCOR2;NFIC;NIPBL;NOP53;NOTCH1;NR1D1;PHF2;RTF1;SMARCA4;SPEN;TAF3;TCF7;TGFB1;TSHZ1;YLPM1;ZNF296
MF	GO:0140110	General transcriptional regulation	transcription regulator activity	http://amigo.geneontology.org/amigo/term/GO:0140110	1525	57	21.3222	2.67327	5.30354e-13	8.20987e-10	81;1387;1822;2033;2804;2962;3054;3297;4150;4294;4297;4298;4772;4779;4782;4851;5253;6597;6932;6942;8085;8289;9208;9572;9611;9612;9726;9757;9967;9994;10194;10743;10847;22877;23013;23054;23125;23152;29855;29998;51586;54815;54862;54880;55814;56252;57492;58525;59269;80709;84441;89887;116113;140467;162979;221937;283149	ACTN4;AKNA;ARID1A;ARID1B;ATN1;BCL9L;BCOR;BDP1;BICRA;CAMTA2;CASP8AP2;CC2D1A;CIC;CREBBP;EP300;FOXK1;FOXP4;GATAD2A;GOLGB1;GTF2F1;HCFC1;HIVEP3;HSF1;KMT2A;KMT2B;KMT2D;LRRFIP1;MAML2;MAP3K10;MAZ;MED15;MLLT1;MLXIP;NCOA6;NCOR1;NCOR2;NFATC1;NFE2L1;NFIC;NOTCH1;NR1D1;PHF2;RAI1;SMARCA4;SPEN;SRCAP;TCF20;TCF7;THRAP3;TSHZ1;UBN1;WIZ;YLPM1;ZNF296;ZNF358;ZNF628;ZNF646
BP	GO:1903507	General transcriptional regulation	negative regulation of nucleic acid-templated transcription	http://amigo.geneontology.org/amigo/term/GO:1903507	896	34	12.736	2.6696	9.33885e-08	3.33482e-05	1387;1822;2033;2316;3054;3297;4294;4782;4851;5253;6597;6932;7040;8085;8289;9208;9572;9611;9612;9994;10194;23013;23152;23168;23522;25836;29997;54815;54862;54880;56252;83860;162979;221937	ARID1A;ATN1;BCOR;CASP8AP2;CC2D1A;CIC;CREBBP;EP300;FLNA;FOXK1;GATAD2A;HCFC1;HSF1;KAT6B;KMT2D;LRRFIP1;MAP3K10;NCOR1;NCOR2;NFIC;NIPBL;NOP53;NOTCH1;NR1D1;PHF2;RTF1;SMARCA4;SPEN;TAF3;TCF7;TGFB1;TSHZ1;YLPM1;ZNF296
BP	GO:0045893	General transcriptional regulation	positive regulation of transcription, DNA-templated	http://amigo.geneontology.org/amigo/term/GO:0045893	1081	41	15.3656	2.66829	3.06542e-09	3.01024e-06	1387;2033;2962;3054;3297;3654;4297;4772;4779;4782;4851;5253;6294;6597;6942;7040;8085;8148;8289;9572;9757;9967;10743;22877;23054;23125;23168;23379;23476;23522;25836;29998;51755;57178;57492;59269;80709;84441;162979;221937;283149	AKNA;ARID1A;ARID1B;BCL9L;BICRA;BRD4;CAMTA2;CDK12;CREBBP;EP300;FOXK1;GTF2F1;HCFC1;HIVEP3;HSF1;ICE1;IRAK1;KAT6B;KMT2A;KMT2B;KMT2D;MAML2;MLXIP;NCOA6;NFATC1;NFE2L1;NFIC;NIPBL;NOTCH1;NR1D1;PHF2;RAI1;RTF1;SAFB;SMARCA4;TAF15;TCF20;TGFB1;THRAP3;ZMIZ1;ZNF296
BP	GO:1903508	General transcriptional regulation	positive regulation of nucleic acid-templated transcription	http://amigo.geneontology.org/amigo/term/GO:1903508	1158	43	16.4601	2.61237	2.14418e-09	2.47106e-06	81;1387;2033;2962;3054;3297;3654;4297;4772;4779;4782;4851;5253;6294;6597;6942;7040;8085;8148;8289;9572;9757;9967;10743;10847;22877;23054;23125;23168;23379;23476;23522;25836;29998;51755;57178;57492;59269;80709;84441;162979;221937;283149	ACTN4;AKNA;ARID1A;ARID1B;BCL9L;BICRA;BRD4;CAMTA2;CDK12;CREBBP;EP300;FOXK1;GTF2F1;HCFC1;HIVEP3;HSF1;ICE1;IRAK1;KAT6B;KMT2A;KMT2B;KMT2D;MAML2;MLXIP;NCOA6;NFATC1;NFE2L1;NFIC;NIPBL;NOTCH1;NR1D1;PHF2;RAI1;RTF1;SAFB;SMARCA4;SRCAP;TAF15;TCF20;TGFB1;THRAP3;ZMIZ1;ZNF296
BP	GO:0010628	General transcriptional regulation	positive regulation of gene expression	http://amigo.geneontology.org/amigo/term/GO:0010628	1389	50	19.7436	2.53246	1.89277e-10	3.71741e-07	1387;2033;2962;3054;3297;3654;4297;4627;4772;4779;4782;4851;5253;5430;6294;6597;6942;7040;8085;8148;8289;9475;9572;9611;9612;9757;9967;10743;22877;23054;23112;23125;23168;23367;23379;23476;23522;25836;27327;29998;51755;57178;57492;57690;59269;80709;84441;162979;221937;283149	AKNA;ARID1A;ARID1B;BCL9L;BICRA;BRD4;CAMTA2;CDK12;CREBBP;EP300;FOXK1;GTF2F1;HCFC1;HIVEP3;HSF1;ICE1;IRAK1;KAT6B;KMT2A;KMT2B;KMT2D;LARP1;MAML2;MLXIP;MYH9;NCOA6;NCOR1;NCOR2;NFATC1;NFE2L1;NFIC;NIPBL;NOTCH1;NR1D1;PHF2;POLR2A;RAI1;ROCK2;RTF1;SAFB;SMARCA4;TAF15;TCF20;TGFB1;THRAP3;TNRC6A;TNRC6B;TNRC6C;ZMIZ1;ZNF296
MF	GO:0003690	General transcriptional regulation	double-stranded DNA binding	http://amigo.geneontology.org/amigo/term/GO:0003690	630	22	8.80851	2.49758	6.4089e-05	0.00396839	81;1387;2033;3054;3297;4150;4297;4772;4779;4782;4851;6294;6597;6932;9208;9572;9967;22877;54862;54880;80709;221937	ACTN4;AKNA;BCOR;CC2D1A;CREBBP;EP300;FOXK1;HCFC1;HSF1;KMT2A;LRRFIP1;MAZ;MLXIP;NFATC1;NFE2L1;NFIC;NOTCH1;NR1D1;SAFB;SMARCA4;TCF7;THRAP3
MF	GO:0003677	General transcriptional regulation	DNA binding	http://amigo.geneontology.org/amigo/term/GO:0003677	1839	60	25.7125	2.3335	3.53153e-11	2.7334e-08	25;81;1107;1387;1822;2033;2804;2962;3054;3297;4150;4297;4298;4772;4779;4782;4851;5430;6294;6597;6932;6942;8085;8148;8289;9208;9572;9611;9612;9726;9757;9967;9994;10142;10194;10250;10743;10847;22877;23013;23125;23152;23168;23522;29855;51755;54815;54862;54880;55814;57492;57634;59269;80709;89887;114785;116113;140467;162979;221937	ABL1;ACTN4;AKAP9;AKNA;ARID1A;ARID1B;ATN1;BCOR;BDP1;CAMTA2;CASP8AP2;CC2D1A;CDK12;CHD3;CIC;CREBBP;EP300;EP400;FOXK1;FOXP4;GATAD2A;GOLGB1;GTF2F1;HCFC1;HIVEP3;HSF1;KAT6B;KMT2A;KMT2B;KMT2D;LRRFIP1;MAZ;MBD6;MLLT1;MLXIP;NCOR1;NCOR2;NFATC1;NFE2L1;NFIC;NOTCH1;NR1D1;POLR2A;RAI1;RTF1;SAFB;SMARCA4;SPEN;SRCAP;SRRM1;TAF15;TCF20;TCF7;THRAP3;TSHZ1;UBN1;ZNF296;ZNF358;ZNF628;ZNF646
BP	GO:0010629	General transcriptional regulation	negative regulation of gene expression	http://amigo.geneontology.org/amigo/term/GO:0010629	1349	44	19.175	2.29465	6.79671e-08	2.81026e-05	831;1387;1822;1981;2033;2316;3054;3297;4294;4782;4849;4851;5253;5430;6597;6932;7040;8085;8289;9208;9572;9611;9612;9757;9967;10194;10847;23013;23112;23152;23168;23367;23522;25836;27327;29997;54815;54862;54880;56252;57690;83860;162979;221937	ARID1A;ATN1;BCOR;CAST;CC2D1A;CIC;CNOT3;CREBBP;EIF4G1;EP300;FLNA;FOXK1;GATAD2A;HCFC1;HSF1;KAT6B;KMT2B;KMT2D;LARP1;LRRFIP1;MAP3K10;NCOR1;NCOR2;NFIC;NIPBL;NOP53;NOTCH1;NR1D1;PHF2;POLR2A;RTF1;SMARCA4;SPEN;SRCAP;TAF3;TCF7;TGFB1;THRAP3;TNRC6A;TNRC6B;TNRC6C;TSHZ1;YLPM1;ZNF296
MF	GO:0003700	General transcriptional regulation	DNA-binding transcription factor activity	http://amigo.geneontology.org/amigo/term/GO:0003700	1229	39	17.1836	2.26961	6.27367e-07	6.47442e-05	2033;2804;3054;3297;4150;4297;4298;4772;4779;4782;4851;6932;6942;8085;8289;9208;9572;9611;9612;9726;9757;10194;10743;22877;23125;23152;29855;54815;54862;56252;57492;58525;59269;80709;89887;116113;140467;162979;221937	AKNA;ARID1A;ARID1B;CAMTA2;CC2D1A;CIC;EP300;FOXK1;FOXP4;GATAD2A;GOLGB1;HCFC1;HIVEP3;HSF1;KMT2A;KMT2B;KMT2D;LRRFIP1;MAZ;MLLT1;MLXIP;NCOR1;NCOR2;NFATC1;NFE2L1;NFIC;NOTCH1;NR1D1;RAI1;TCF20;TCF7;TSHZ1;UBN1;WIZ;YLPM1;ZNF296;ZNF358;ZNF628;ZNF646
BP	GO:0006357	General transcriptional regulation	regulation of transcription by RNA polymerase II	http://amigo.geneontology.org/amigo/term/GO:0006357	1922	62	27.3198	2.26941	4.72188e-11	1.85475e-07	25;1107;1387;1822;2033;2962;3054;3297;4150;4297;4298;4772;4779;4782;4851;6294;6597;6932;6942;7040;8085;8289;9208;9572;9611;9612;9726;9757;9967;10194;10743;10847;22877;23013;23054;23125;23152;23168;23476;23522;25836;29855;29997;51586;51755;54815;54862;54880;56252;57178;57492;58525;59269;80709;83860;84441;89887;116113;140467;162979;221937;283149	ABL1;AKNA;ARID1A;ARID1B;ATN1;BCL9L;BCOR;BRD4;CAMTA2;CC2D1A;CDK12;CHD3;CIC;CREBBP;EP300;FOXK1;FOXP4;GATAD2A;GTF2F1;HCFC1;HIVEP3;HSF1;KAT6B;KMT2A;KMT2B;KMT2D;LRRFIP1;MAML2;MAZ;MED15;MLLT1;MLXIP;NCOA6;NCOR1;NCOR2;NFATC1;NFE2L1;NFIC;NIPBL;NOP53;NOTCH1;NR1D1;RAI1;RTF1;SAFB;SMARCA4;SPEN;SRCAP;TAF3;TCF20;TCF7;TGFB1;THRAP3;TSHZ1;UBN1;WIZ;YLPM1;ZMIZ1;ZNF296;ZNF358;ZNF628;ZNF646
MF	GO:0000981	General transcriptional regulation	DNA-binding transcription factor activity, RNA polymerase II-specific	http://amigo.geneontology.org/amigo/term/GO:0000981	1136	35	15.8833	2.20357	5.34802e-06	0.00045993	2033;3054;3297;4150;4297;4298;4772;4779;4782;4851;6932;8085;8289;9208;9572;9611;9612;9726;9757;10194;22877;23125;23152;54815;54862;56252;57492;58525;59269;80709;89887;116113;140467;162979;221937	AKNA;ARID1A;ARID1B;CAMTA2;CC2D1A;CIC;EP300;FOXK1;FOXP4;GATAD2A;HCFC1;HIVEP3;HSF1;KMT2A;KMT2B;KMT2D;LRRFIP1;MAZ;MLLT1;MLXIP;NCOR1;NCOR2;NFATC1;NFE2L1;NFIC;NOTCH1;NR1D1;TCF7;TSHZ1;WIZ;YLPM1;ZNF296;ZNF358;ZNF628;ZNF646
BP	GO:0035278	RNA-mediated regulation	miRNA mediated inhibition of translation	http://amigo.geneontology.org/amigo/term/GO:0035278	12	4	0.170571	23.4506	1.78165e-05	0.00291596	1981;23112;27327;57690	EIF4G1;TNRC6A;TNRC6B;TNRC6C
BP	GO:0040033	RNA-mediated regulation	negative regulation of translation, ncRNA-mediated	http://amigo.geneontology.org/amigo/term/GO:0040033	12	4	0.170571	23.4506	1.78165e-05	0.00291596	1981;23112;27327;57690	EIF4G1;TNRC6A;TNRC6B;TNRC6C
BP	GO:0045974	RNA-mediated regulation	regulation of translation, ncRNA-mediated	http://amigo.geneontology.org/amigo/term/GO:0045974	12	4	0.170571	23.4506	1.78165e-05	0.00291596	1981;23112;27327;57690	EIF4G1;TNRC6A;TNRC6B;TNRC6C
BP	GO:1903799	RNA-mediated regulation	negative regulation of production of miRNAs involved in gene silencing by miRNA	http://amigo.geneontology.org/amigo/term/GO:1903799	9	3	0.127928	23.4506	0.000222388	0.0203149	7040;9611;9612	NCOR1;NCOR2;TGFB1
CC	GO:0035068	RNA-mediated regulation	micro-ribonucleoprotein complex	http://amigo.geneontology.org/amigo/term/GO:0035068	11	3	0.131327	22.8438	0.000256276	0.00910687	23112;27327;57690	TNRC6A;TNRC6B;TNRC6C
BP	GO:0060211	RNA-mediated regulation	regulation of nuclear-transcribed mRNA poly(A) tail shortening	http://amigo.geneontology.org/amigo/term/GO:0060211	12	3	0.170571	17.588	0.000564428	0.0395906	23112;27327;57690	TNRC6A;TNRC6B;TNRC6C
BP	GO:0060213	RNA-mediated regulation	positive regulation of nuclear-transcribed mRNA poly(A) tail shortening	http://amigo.geneontology.org/amigo/term/GO:0060213	12	3	0.170571	17.588	0.000564428	0.0395906	23112;27327;57690	TNRC6A;TNRC6B;TNRC6C
BP	GO:0060965	RNA-mediated regulation	negative regulation of gene silencing by miRNA	http://amigo.geneontology.org/amigo/term/GO:0060965	13	3	0.184785	16.235	0.000726121	0.0471439	7040;9611;9612	NCOR1;NCOR2;TGFB1
BP	GO:0060967	RNA-mediated regulation	negative regulation of gene silencing by RNA	http://amigo.geneontology.org/amigo/term/GO:0060967	13	3	0.184785	16.235	0.000726121	0.0471439	7040;9611;9612	NCOR1;NCOR2;TGFB1
BP	GO:0060964	RNA-mediated regulation	regulation of gene silencing by miRNA	http://amigo.geneontology.org/amigo/term/GO:0060964	44	6	0.625428	9.59343	3.39443e-05	0.00494319	1981;5430;7040;9611;9612;27327	EIF4G1;NCOR1;NCOR2;POLR2A;TGFB1;TNRC6A
BP	GO:0060966	RNA-mediated regulation	regulation of gene silencing by RNA	http://amigo.geneontology.org/amigo/term/GO:0060966	45	6	0.639642	9.38025	3.87099e-05	0.00515433	1981;5430;7040;9611;9612;27327	EIF4G1;NCOR1;NCOR2;POLR2A;TGFB1;TNRC6A
BP	GO:0035195	RNA-mediated regulation	gene silencing by miRNA	http://amigo.geneontology.org/amigo/term/GO:0035195	76	8	1.08028	7.40546	1.16394e-05	0.00228597	1981;5430;7040;9611;9612;23112;27327;57690	EIF4G1;NCOR1;NCOR2;POLR2A;TGFB1;TNRC6A;TNRC6B;TNRC6C
BP	GO:0035194	RNA-mediated regulation	posttranscriptional gene silencing by RNA	http://amigo.geneontology.org/amigo/term/GO:0035194	81	8	1.15136	6.94833	1.86964e-05	0.00299752	1981;5430;7040;9611;9612;23112;27327;57690	EIF4G1;NCOR1;NCOR2;POLR2A;TGFB1;TNRC6A;TNRC6B;TNRC6C
BP	GO:0031047	RNA-mediated regulation	gene silencing by RNA	http://amigo.geneontology.org/amigo/term/GO:0031047	100	9	1.42143	6.33167	1.19472e-05	0.00228919	1981;4849;5430;7040;9611;9612;23112;27327;57690	CNOT3;EIF4G1;NCOR1;NCOR2;POLR2A;TGFB1;TNRC6A;TNRC6B;TNRC6C
CC	GO:0000932	RNA-mediated regulation	P-body	http://amigo.geneontology.org/amigo/term/GO:0000932	75	5	0.895409	5.58404	0.00199607	0.0438729	4849;23112;27327;55643;57690	BTBD2;CNOT3;TNRC6A;TNRC6B;TNRC6C
CC	GO:0044452	RNA-mediated regulation	nucleolar part	http://amigo.geneontology.org/amigo/term/GO:0044452	158	8	1.88633	4.24104	0.000605452	0.0167198	4298;4782;6949;29997;51755;54862;80709;114785	AKNA;CC2D1A;CDK12;MBD6;MLLT1;NFIC;NOP53;TCOF1
CC	GO:0035770	RNA-mediated regulation	ribonucleoprotein granule	http://amigo.geneontology.org/amigo/term/GO:0035770	183	9	2.1848	4.11937	0.000342529	0.0111789	3297;4849;9475;11273;23112;23367;27327;55643;57690	ATXN2L;BTBD2;CNOT3;HSF1;LARP1;ROCK2;TNRC6A;TNRC6B;TNRC6C
CC	GO:0036464	RNA-mediated regulation	cytoplasmic ribonucleoprotein granule	http://amigo.geneontology.org/amigo/term/GO:0036464	171	8	2.04153	3.91862	0.00101533	0.0254305	4849;9475;11273;23112;23367;27327;55643;57690	ATXN2L;BTBD2;CNOT3;LARP1;ROCK2;TNRC6A;TNRC6B;TNRC6C
CC	GO:0044451	RNA-mediated regulation	nucleoplasm part	http://amigo.geneontology.org/amigo/term/GO:0044451	983	44	11.7358	3.7492	3.66374e-15	3.94584e-12	25;81;1107;1387;2033;2962;3054;3297;4297;4298;4772;5430;6932;6942;8085;8175;9572;9611;9612;9739;9757;9967;9994;10250;10847;11273;23054;23067;23168;23379;23522;23524;29855;51586;51755;54815;56252;57178;57634;64397;83860;84033;84081;84441	ABL1;ACTN4;ATXN2L;CASP8AP2;CDK12;CHD3;CREBBP;EP300;EP400;GATAD2A;GTF2F1;HCFC1;HSF1;ICE1;KAT6B;KMT2A;KMT2B;KMT2D;MAML2;MED15;MLLT1;NCOA6;NCOR1;NCOR2;NFATC1;NR1D1;NSRP1;OBSCN;POLR2A;RTF1;SETD1A;SETD1B;SF3A2;SRCAP;SRRM1;SRRM2;TAF3;TCF20;TCF7;THRAP3;UBN1;YLPM1;ZMIZ1;ZNF106
CC	GO:0016604	RNA-mediated regulation	nuclear body	http://amigo.geneontology.org/amigo/term/GO:0016604	661	29	7.89154	3.67482	7.67344e-10	4.13214e-07	25;81;1387;3297;4772;6932;6942;8175;9572;9612;9739;9967;9994;10250;10847;11273;23067;23379;23524;29855;51755;54815;56252;57178;57634;64397;84033;84081;84441	ABL1;ACTN4;ATXN2L;CASP8AP2;CDK12;CREBBP;EP400;GATAD2A;HSF1;ICE1;MAML2;NCOR2;NFATC1;NR1D1;NSRP1;OBSCN;SETD1A;SETD1B;SF3A2;SRCAP;SRRM1;SRRM2;TCF20;TCF7;THRAP3;UBN1;YLPM1;ZMIZ1;ZNF106
CC	GO:0016607	RNA-mediated regulation	nuclear speck	http://amigo.geneontology.org/amigo/term/GO:0016607	347	15	4.14276	3.62077	1.66051e-05	0.00119224	8175;9739;9967;10250;11273;23067;23524;51755;54815;56252;57178;57634;64397;84081;84441	ATXN2L;CDK12;EP400;GATAD2A;MAML2;NSRP1;SETD1A;SETD1B;SF3A2;SRRM1;SRRM2;THRAP3;YLPM1;ZMIZ1;ZNF106
BP	GO:0051254	RNA-mediated regulation	positive regulation of RNA metabolic process	http://amigo.geneontology.org/amigo/term/GO:0051254	1228	47	17.4551	2.69262	1.03023e-10	2.69782e-07	81;1387;2033;2962;3054;3297;3654;4297;4772;4779;4782;4851;5253;5430;6294;6597;6942;7040;8085;8148;8289;9572;9757;9967;10743;10847;22877;23054;23112;23125;23168;23379;23476;23522;25836;27327;29998;51755;57178;57492;57690;59269;80709;84441;162979;221937;283149	ACTN4;AKNA;ARID1A;ARID1B;BCL9L;BICRA;BRD4;CAMTA2;CDK12;CREBBP;EP300;FOXK1;GTF2F1;HCFC1;HIVEP3;HSF1;ICE1;IRAK1;KAT6B;KMT2A;KMT2B;KMT2D;MAML2;MLXIP;NCOA6;NFATC1;NFE2L1;NFIC;NIPBL;NOTCH1;NR1D1;PHF2;POLR2A;RAI1;RTF1;SAFB;SMARCA4;SRCAP;TAF15;TCF20;TGFB1;THRAP3;TNRC6A;TNRC6B;TNRC6C;ZMIZ1;ZNF296
BP	GO:1902679	RNA-mediated regulation	negative regulation of RNA biosynthetic process	http://amigo.geneontology.org/amigo/term/GO:1902679	896	34	12.736	2.6696	9.33885e-08	3.33482e-05	1387;1822;2033;2316;3054;3297;4294;4782;4851;5253;6597;6932;7040;8085;8289;9208;9572;9611;9612;9994;10194;23013;23152;23168;23522;25836;29997;54815;54862;54880;56252;83860;162979;221937	ARID1A;ATN1;BCOR;CASP8AP2;CC2D1A;CIC;CREBBP;EP300;FLNA;FOXK1;GATAD2A;HCFC1;HSF1;KAT6B;KMT2D;LRRFIP1;MAP3K10;NCOR1;NCOR2;NFIC;NIPBL;NOP53;NOTCH1;NR1D1;PHF2;RTF1;SMARCA4;SPEN;TAF3;TCF7;TGFB1;TSHZ1;YLPM1;ZNF296
BP	GO:0051253	RNA-mediated regulation	negative regulation of RNA metabolic process	http://amigo.geneontology.org/amigo/term/GO:0051253	963	36	13.6883	2.62998	5.2229e-08	2.56445e-05	1387;1822;2033;2316;3054;3297;4294;4782;4851;5253;6597;6932;7040;8085;8289;9208;9572;9611;9612;9967;9994;10194;23013;23152;23168;23367;23522;25836;29997;54815;54862;54880;56252;83860;162979;221937	ARID1A;ATN1;BCOR;CASP8AP2;CC2D1A;CIC;CREBBP;EP300;FLNA;FOXK1;GATAD2A;HCFC1;HSF1;KAT6B;KMT2D;LARP1;LRRFIP1;MAP3K10;NCOR1;NCOR2;NFIC;NIPBL;NOP53;NOTCH1;NR1D1;PHF2;RTF1;SMARCA4;SPEN;TAF3;TCF7;TGFB1;THRAP3;TSHZ1;YLPM1;ZNF296
BP	GO:1902680	RNA-mediated regulation	positive regulation of RNA biosynthetic process	http://amigo.geneontology.org/amigo/term/GO:1902680	1159	43	16.4743	2.61012	2.20181e-09	2.47106e-06	81;1387;2033;2962;3054;3297;3654;4297;4772;4779;4782;4851;5253;6294;6597;6942;7040;8085;8148;8289;9572;9757;9967;10743;10847;22877;23054;23125;23168;23379;23476;23522;25836;29998;51755;57178;57492;59269;80709;84441;162979;221937;283149	ACTN4;AKNA;ARID1A;ARID1B;BCL9L;BICRA;BRD4;CAMTA2;CDK12;CREBBP;EP300;FOXK1;GTF2F1;HCFC1;HIVEP3;HSF1;ICE1;IRAK1;KAT6B;KMT2A;KMT2B;KMT2D;MAML2;MLXIP;NCOA6;NFATC1;NFE2L1;NFIC;NIPBL;NOTCH1;NR1D1;PHF2;RAI1;RTF1;SAFB;SMARCA4;SRCAP;TAF15;TCF20;TGFB1;THRAP3;ZMIZ1;ZNF296
MF	GO:0003723	RNA-mediated regulation	RNA binding	http://amigo.geneontology.org/amigo/term/GO:0003723	1459	51	20.3994	2.50007	1.80066e-10	9.2914e-08	81;831;1107;1981;2033;2316;2804;2962;3895;4134;4150;4627;5339;5430;6294;6597;6711;6942;6949;7791;8148;8175;9208;9475;9669;9739;9967;10250;10523;10749;11273;23013;23067;23112;23131;23168;23215;23255;23367;23499;23524;27327;29997;56252;57690;58506;64397;84081;84726;115098;221092	ACTN4;ATXN2L;CAST;CCDC124;CHD3;CHERP;EIF4G1;EIF5B;EP300;FLNA;GOLGB1;GPATCH8;GTF2F1;HNRNPUL2;KIF1C;KTN1;LARP1;LRRFIP1;MACF1;MAP4;MAZ;MTCL1;MYH9;NOP53;NSRP1;PLEC;POLR2A;PRRC2B;PRRC2C;ROCK2;RTF1;SAFB;SCAF1;SETD1A;SETD1B;SF3A2;SMARCA4;SPEN;SPTBN1;SRRM1;SRRM2;TAF15;TCF20;TCOF1;THRAP3;TNRC6A;TNRC6B;TNRC6C;YLPM1;ZNF106;ZYX
CC	GO:0005730	RNA-mediated regulation	nucleolus	http://amigo.geneontology.org/amigo/term/GO:0005730	838	23	10.0047	2.29892	0.00014119	0.00584851	25;1107;2316;3710;4298;4782;5253;5430;6597;6711;6949;8148;23168;29997;51199;51755;54862;64397;80709;114785;253725;283149;387680	ABL1;AKNA;BCL9L;CC2D1A;CDK12;CHD3;FLNA;ITPR3;MBD6;MLLT1;NFIC;NIN;NOP53;PHF2;POLR2A;RTF1;SMARCA4;SPTBN1;TAF15;TCOF1;WASHC2A;WASHC2C;ZNF106
CC	GO:0097517	Structural	contractile actin filament bundle	http://amigo.geneontology.org/amigo/term/GO:0097517	42	5	0.501429	9.9715	0.00013476	0.00580545	81;4627;7791;11346;23094	ACTN4;MYH9;SIPA1L3;SYNPO;ZYX
CC	GO:0001725	Structural	stress fiber	http://amigo.geneontology.org/amigo/term/GO:0001725	42	5	0.501429	9.9715	0.00013476	0.00580545	81;4627;7791;11346;23094	ACTN4;MYH9;SIPA1L3;SYNPO;ZYX
CC	GO:0032432	Structural	actin filament bundle	http://amigo.geneontology.org/amigo/term/GO:0032432	47	5	0.561123	8.9107	0.000231651	0.00910687	81;4627;7791;11346;23094	ACTN4;MYH9;SIPA1L3;SYNPO;ZYX
BP	GO:0030834	Structural	regulation of actin filament depolymerization	http://amigo.geneontology.org/amigo/term/GO:0030834	42	5	0.596999	8.37522	0.000303381	0.0248267	119;6709;6711;23616;253725	ADD2;SH3BP1;SPTAN1;SPTBN1;WASHC2C
BP	GO:0030042	Structural	actin filament depolymerization	http://amigo.geneontology.org/amigo/term/GO:0030042	45	5	0.639642	7.81687	0.000421038	0.0324282	119;6709;6711;23616;253725	ADD2;SH3BP1;SPTAN1;SPTBN1;WASHC2C
BP	GO:1901879	Structural	regulation of protein depolymerization	http://amigo.geneontology.org/amigo/term/GO:1901879	62	6	0.881285	6.80824	0.000239448	0.0214595	119;324;6709;6711;23616;253725	ADD2;APC;SH3BP1;SPTAN1;SPTBN1;WASHC2C
CC	GO:0030863	Structural	cortical cytoskeleton	http://amigo.geneontology.org/amigo/term/GO:0030863	72	5	0.859593	5.81671	0.00166492	0.0389809	81;2316;4627;6709;6711	ACTN4;FLNA;MYH9;SPTAN1;SPTBN1
BP	GO:0007044	Structural	cell-substrate junction assembly	http://amigo.geneontology.org/amigo/term/GO:0007044	73	6	1.03764	5.78234	0.000583182	0.0401884	25;5339;7094;9475;23499;79834	ABL1;MACF1;PEAK1;PLEC;ROCK2;TLN1
CC	GO:0001650	Structural	fibrillar center	http://amigo.geneontology.org/amigo/term/GO:0001650	116	8	1.3849	5.77659	7.27154e-05	0.00372926	4298;4782;6949;29997;51755;54862;80709;114785	AKNA;CC2D1A;CDK12;MBD6;MLLT1;NFIC;NOP53;TCOF1
CC	GO:0070160	Structural	tight junction	http://amigo.geneontology.org/amigo/term/GO:0070160	81	5	0.967042	5.17041	0.00279919	0.0494218	324;11346;23094;23616;29855	APC;SH3BP1;SIPA1L3;SYNPO;UBN1
MF	GO:0051015	Structural	actin filament binding	http://amigo.geneontology.org/amigo/term/GO:0051015	145	10	2.02736	4.93253	3.52586e-05	0.00227418	25;81;119;752;2316;4627;7094;23224;23499;84687	ABL1;ACTN4;ADD2;FLNA;FMNL1;MACF1;MYH9;PPP1R9B;SYNE2;TLN1
CC	GO:0044449	Structural	contractile fiber part	http://amigo.geneontology.org/amigo/term/GO:0044449	123	7	1.46847	4.76686	0.00066895	0.0180115	81;2316;5339;6711;11346;23224;84033	ACTN4;FLNA;OBSCN;PLEC;SPTBN1;SYNE2;SYNPO
BP	GO:0031023	Structural	microtubule organizing center organization	http://amigo.geneontology.org/amigo/term/GO:0031023	122	8	1.73414	4.61324	0.000342353	0.0271669	1107;2801;4957;9475;9648;11190;23224;51199	CEP250;CHD3;GCC2;GOLGA2;NIN;ODF2;ROCK2;SYNE2
CC	GO:0099572	Structural	postsynaptic specialization	http://amigo.geneontology.org/amigo/term/GO:0099572	222	12	2.65041	4.5276	1.36813e-05	0.00105249	119;613;4134;6711;8831;10142;11346;22839;22883;50488;57479;84687	ADD2;AKAP9;BCR;CLSTN1;DLGAP4;MAP4;MINK1;PPP1R9B;PRR12;SPTBN1;SYNGAP1;SYNPO
CC	GO:0043292	Structural	contractile fiber	http://amigo.geneontology.org/amigo/term/GO:0043292	135	7	1.61174	4.34314	0.00115836	0.0283534	81;2316;5339;6711;11346;23224;84033	ACTN4;FLNA;OBSCN;PLEC;SPTBN1;SYNE2;SYNPO
MF	GO:0003779	Structural	actin binding	http://amigo.geneontology.org/amigo/term/GO:0003779	314	19	4.39027	4.32775	7.65666e-08	1.16415e-05	25;81;119;752;2316;4627;4650;5339;6709;6711;7094;11346;23164;23224;23499;53827;64423;65979;84687	ABL1;ACTN4;ADD2;FLNA;FMNL1;FXYD5;INF2;MACF1;MPRIP;MYH9;MYO9B;PHACTR4;PLEC;PPP1R9B;SPTAN1;SPTBN1;SYNE2;SYNPO;TLN1
CC	GO:0014069	Structural	postsynaptic density	http://amigo.geneontology.org/amigo/term/GO:0014069	213	11	2.54296	4.32566	4.81066e-05	0.00281246	119;613;4134;6711;8831;10142;11346;22883;50488;57479;84687	ADD2;AKAP9;BCR;CLSTN1;MAP4;MINK1;PPP1R9B;PRR12;SPTBN1;SYNGAP1;SYNPO
CC	GO:0032279	Structural	asymmetric synapse	http://amigo.geneontology.org/amigo/term/GO:0032279	215	11	2.56684	4.28542	5.23747e-05	0.00282038	119;613;4134;6711;8831;10142;11346;22883;50488;57479;84687	ADD2;AKAP9;BCR;CLSTN1;MAP4;MINK1;PPP1R9B;PRR12;SPTBN1;SYNGAP1;SYNPO
BP	GO:0034329	Structural	cell junction assembly	http://amigo.geneontology.org/amigo/term/GO:0034329	166	10	2.35957	4.23806	0.000126521	0.0132526	25;81;324;2316;5339;7094;9475;23499;23616;79834	ABL1;ACTN4;APC;FLNA;MACF1;PEAK1;PLEC;ROCK2;SH3BP1;TLN1
CC	GO:0098984	Structural	neuron to neuron synapse	http://amigo.geneontology.org/amigo/term/GO:0098984	226	11	2.69817	4.07684	8.21545e-05	0.00402184	119;613;4134;6711;8831;10142;11346;22883;50488;57479;84687	ADD2;AKAP9;BCR;CLSTN1;MAP4;MINK1;PPP1R9B;PRR12;SPTBN1;SYNGAP1;SYNPO
MF	GO:0050839	Structural	cell adhesion molecule binding	http://amigo.geneontology.org/amigo/term/GO:0050839	361	20	5.04742	3.96242	1.44267e-07	1.72746e-05	81;324;831;2316;2801;3054;3895;4627;5339;6709;6711;7094;9208;11273;23164;23367;23499;53827;54862;85377	ACTN4;APC;ATXN2L;CAST;CC2D1A;FLNA;FXYD5;GOLGA2;HCFC1;KTN1;LARP1;LRRFIP1;MACF1;MICALL1;MPRIP;MYH9;PLEC;SPTAN1;SPTBN1;TLN1
BP	GO:0034330	Structural	cell junction organization	http://amigo.geneontology.org/amigo/term/GO:0034330	205	11	2.91392	3.77498	0.000162957	0.0165794	25;81;324;2316;5339;7040;7094;9475;23499;23616;79834	ABL1;ACTN4;APC;FLNA;MACF1;PEAK1;PLEC;ROCK2;SH3BP1;TGFB1;TLN1
CC	GO:0015629	Structural	actin cytoskeleton	http://amigo.geneontology.org/amigo/term/GO:0015629	362	16	4.32184	3.70212	6.44533e-06	0.000578468	25;81;119;2316;4627;4650;6709;6711;7791;11346;23094;23164;23384;23499;79834;84687	ABL1;ACTN4;ADD2;FLNA;MACF1;MPRIP;MYH9;MYO9B;PEAK1;PPP1R9B;SIPA1L3;SPECC1L;SPTAN1;SPTBN1;SYNPO;ZYX
BP	GO:0030036	Structural	actin cytoskeleton organization	http://amigo.geneontology.org/amigo/term/GO:0030036	463	22	6.58121	3.34285	6.23273e-07	0.000163214	25;81;119;613;752;2316;4627;6709;6711;7040;7094;7791;9475;11346;23384;23616;50488;64423;65979;84033;84687;253725	ABL1;ACTN4;ADD2;BCR;FLNA;FMNL1;INF2;MINK1;MYH9;OBSCN;PHACTR4;PPP1R9B;ROCK2;SH3BP1;SPECC1L;SPTAN1;SPTBN1;SYNPO;TGFB1;TLN1;WASHC2C;ZYX
BP	GO:0030029	Structural	actin filament-based process	http://amigo.geneontology.org/amigo/term/GO:0030029	509	24	7.23506	3.31718	2.09321e-07	6.09047e-05	25;81;119;613;752;2316;4627;4650;6709;6711;7040;7094;7791;9475;11346;23224;23384;23616;50488;64423;65979;84033;84687;253725	ABL1;ACTN4;ADD2;BCR;FLNA;FMNL1;INF2;MINK1;MYH9;MYO9B;OBSCN;PHACTR4;PPP1R9B;ROCK2;SH3BP1;SPECC1L;SPTAN1;SPTBN1;SYNE2;SYNPO;TGFB1;TLN1;WASHC2C;ZYX
BP	GO:1902903	Structural	regulation of supramolecular fiber organization	http://amigo.geneontology.org/amigo/term/GO:1902903	256	12	3.63885	3.29774	0.000290255	0.0240026	25;119;324;2316;6709;6711;9475;10142;11346;23616;51199;253725	ABL1;ADD2;AKAP9;APC;FLNA;NIN;ROCK2;SH3BP1;SPTAN1;SPTBN1;SYNPO;WASHC2C
CC	GO:0098794	Structural	postsynapse	http://amigo.geneontology.org/amigo/term/GO:0098794	381	15	4.54868	3.29766	4.90872e-05	0.00281246	25;119;613;2316;4134;6711;8831;9572;10142;11346;22839;22883;50488;57479;84687	ABL1;ADD2;AKAP9;BCR;CLSTN1;DLGAP4;FLNA;MAP4;MINK1;NR1D1;PPP1R9B;PRR12;SPTBN1;SYNGAP1;SYNPO
MF	GO:0008092	Structural	cytoskeletal protein binding	http://amigo.geneontology.org/amigo/term/GO:0008092	710	32	9.92705	3.22352	2.79779e-09	8.66197e-07	25;81;119;324;752;2033;2316;2801;3895;4134;4627;4650;5339;6709;6711;7094;7461;9475;9857;10749;11346;22883;23164;23224;23255;23499;53827;64423;65979;84033;84687;440193	ABL1;ACTN4;ADD2;APC;CCDC88C;CEP350;CLIP2;CLSTN1;EP300;FLNA;FMNL1;FXYD5;GOLGA2;INF2;KIF1C;KTN1;MACF1;MAP4;MPRIP;MTCL1;MYH9;MYO9B;OBSCN;PHACTR4;PLEC;PPP1R9B;ROCK2;SPTAN1;SPTBN1;SYNE2;SYNPO;TLN1
CC	GO:0005819	Structural	spindle	http://amigo.geneontology.org/amigo/term/GO:0005819	296	11	3.53388	3.11272	0.000834471	0.0213982	2801;3297;4134;4627;4957;9611;9857;23255;23384;51199;55700	CEP350;GOLGA2;HSF1;MAP4;MAP7D1;MTCL1;MYH9;NCOR1;NIN;ODF2;SPECC1L
BP	GO:0032970	Structural	regulation of actin filament-based process	http://amigo.geneontology.org/amigo/term/GO:0032970	273	12	3.88049	3.09239	0.000518762	0.0375745	25;119;2316;4627;6709;6711;7040;9475;10142;11346;23616;253725	ABL1;ADD2;AKAP9;FLNA;MYH9;ROCK2;SH3BP1;SPTAN1;SPTBN1;SYNPO;TGFB1;WASHC2C
BP	GO:0000226	Structural	microtubule cytoskeleton organization	http://amigo.geneontology.org/amigo/term/GO:0000226	437	19	6.21163	3.05878	1.38266e-05	0.00252609	25;324;1107;2316;2801;4134;4627;4957;9475;9611;9648;9857;10142;11190;23224;23255;51199;55700;440193	ABL1;AKAP9;APC;CCDC88C;CEP250;CEP350;CHD3;FLNA;GCC2;GOLGA2;MAP4;MAP7D1;MTCL1;MYH9;NCOR1;NIN;ODF2;ROCK2;SYNE2
BP	GO:0007010	Structural	cytoskeleton organization	http://amigo.geneontology.org/amigo/term/GO:0007010	968	42	13.7594	3.05246	2.78784e-11	1.85475e-07	25;81;119;324;613;752;1107;2316;2801;4134;4627;4957;5339;6494;6709;6711;7040;7094;7791;9475;9611;9648;9857;10142;11190;11346;23031;23094;23224;23255;23384;23499;23616;50488;51199;55700;64423;65979;84033;84687;253725;440193	ABL1;ACTN4;ADD2;AKAP9;APC;BCR;CCDC88C;CEP250;CEP350;CHD3;FLNA;FMNL1;GCC2;GOLGA2;INF2;MACF1;MAP4;MAP7D1;MAST3;MINK1;MTCL1;MYH9;NCOR1;NIN;OBSCN;ODF2;PHACTR4;PLEC;PPP1R9B;ROCK2;SH3BP1;SIPA1;SIPA1L3;SPECC1L;SPTAN1;SPTBN1;SYNE2;SYNPO;TGFB1;TLN1;WASHC2C;ZYX
CC	GO:0005911	Structural	cell-cell junction	http://amigo.geneontology.org/amigo/term/GO:0005911	289	10	3.45031	2.89829	0.00242992	0.0475823	81;324;2316;4627;7791;11346;23094;23384;23616;29855	ACTN4;APC;FLNA;MYH9;SH3BP1;SIPA1L3;SPECC1L;SYNPO;UBN1;ZYX
BP	GO:0097435	Structural	supramolecular fiber organization	http://amigo.geneontology.org/amigo/term/GO:0097435	469	18	6.66649	2.70007	0.00011899	0.0126322	25;81;119;324;2316;2801;6709;6711;7791;9475;10142;11346;23616;51199;84033;84687;253725;440193	ABL1;ACTN4;ADD2;AKAP9;APC;CCDC88C;FLNA;GOLGA2;NIN;OBSCN;PPP1R9B;ROCK2;SH3BP1;SPTAN1;SPTBN1;SYNPO;WASHC2C;ZYX
BP	GO:0007017	Structural	microtubule-based process	http://amigo.geneontology.org/amigo/term/GO:0007017	595	22	8.45749	2.60124	3.49089e-05	0.00494319	25;324;1107;2316;2801;3895;4134;4627;4957;9475;9611;9648;9857;10142;10749;11190;23224;23255;23499;51199;55700;440193	ABL1;AKAP9;APC;CCDC88C;CEP250;CEP350;CHD3;FLNA;GCC2;GOLGA2;KIF1C;KTN1;MACF1;MAP4;MAP7D1;MTCL1;MYH9;NCOR1;NIN;ODF2;ROCK2;SYNE2
CC	GO:0005912	Structural	adherens junction	http://amigo.geneontology.org/amigo/term/GO:0005912	438	13	5.22919	2.48604	0.00223124	0.0445009	81;324;2316;4627;4851;5339;7094;7791;23164;23224;23616;79834;84687	ACTN4;APC;FLNA;MPRIP;MYH9;NOTCH1;PEAK1;PLEC;PPP1R9B;SH3BP1;SYNE2;TLN1;ZYX
CC	GO:0099512	Structural	supramolecular fiber	http://amigo.geneontology.org/amigo/term/GO:0099512	578	17	6.90062	2.46355	0.000521197	0.0155925	81;324;2316;2801;4134;4650;4957;5339;6711;7461;10749;11346;23224;23384;23499;51199;84033	ACTN4;APC;CLIP2;FLNA;GOLGA2;KIF1C;MACF1;MAP4;MYO9B;NIN;OBSCN;ODF2;PLEC;SPECC1L;SPTBN1;SYNE2;SYNPO
CC	GO:0099081	Structural	supramolecular polymer	http://amigo.geneontology.org/amigo/term/GO:0099081	580	17	6.9245	2.45505	0.000542018	0.0156645	81;324;2316;2801;4134;4650;4957;5339;6711;7461;10749;11346;23224;23384;23499;51199;84033	ACTN4;APC;CLIP2;FLNA;GOLGA2;KIF1C;MACF1;MAP4;MYO9B;NIN;OBSCN;ODF2;PLEC;SPECC1L;SPTBN1;SYNE2;SYNPO
CC	GO:0099080	Structural	supramolecular complex	http://amigo.geneontology.org/amigo/term/GO:0099080	581	17	6.93644	2.45083	0.000552695	0.0156645	81;324;2316;2801;4134;4650;4957;5339;6711;7461;10749;11346;23224;23384;23499;51199;84033	ACTN4;APC;CLIP2;FLNA;GOLGA2;KIF1C;MACF1;MAP4;MYO9B;NIN;OBSCN;ODF2;PLEC;SPECC1L;SPTBN1;SYNE2;SYNPO
CC	GO:0070161	Structural	anchoring junction	http://amigo.geneontology.org/amigo/term/GO:0070161	446	13	5.3247	2.44145	0.00261136	0.0475931	81;324;2316;4627;4851;5339;7094;7791;23164;23224;23616;79834;84687	ACTN4;APC;FLNA;MPRIP;MYH9;NOTCH1;PEAK1;PLEC;PPP1R9B;SH3BP1;SYNE2;TLN1;ZYX
CC	GO:0044430	Structural	cytoskeletal part	http://amigo.geneontology.org/amigo/term/GO:0044430	1215	34	14.5056	2.34392	1.61032e-06	0.000286498	81;119;324;1107;2316;2801;3297;4134;4627;4650;4957;5339;6709;6711;7461;7791;9475;9611;9857;10142;10749;11190;11346;23094;23224;23255;23384;23499;51199;54862;55700;80709;115098;440193	ACTN4;ADD2;AKAP9;AKNA;APC;CC2D1A;CCDC124;CCDC88C;CEP250;CEP350;CHD3;CLIP2;FLNA;GOLGA2;HSF1;KIF1C;MACF1;MAP4;MAP7D1;MTCL1;MYH9;MYO9B;NCOR1;NIN;ODF2;PLEC;ROCK2;SIPA1L3;SPECC1L;SPTAN1;SPTBN1;SYNE2;SYNPO;ZYX
CC	GO:0030054	Structural	cell junction	http://amigo.geneontology.org/amigo/term/GO:0030054	870	23	10.3867	2.21436	0.000244619	0.00910687	81;324;613;1822;2316;2962;4627;4851;5339;7094;7791;11346;22883;23094;23164;23224;23384;23616;29855;50488;57479;79834;84687	ACTN4;APC;ATN1;BCR;CLSTN1;FLNA;GTF2F1;MINK1;MPRIP;MYH9;NOTCH1;PEAK1;PLEC;PPP1R9B;PRR12;SH3BP1;SIPA1L3;SPECC1L;SYNE2;SYNPO;TLN1;UBN1;ZYX
CC	GO:0015630	Structural	microtubule cytoskeleton	http://amigo.geneontology.org/amigo/term/GO:0015630	991	25	11.8313	2.11303	0.000262129	0.00910687	324;1107;2801;3297;4134;4627;4957;6709;7461;9475;9611;9857;10142;10749;11190;23224;23255;23384;23499;51199;54862;55700;80709;115098;440193	AKAP9;AKNA;APC;CC2D1A;CCDC124;CCDC88C;CEP250;CEP350;CHD3;CLIP2;GOLGA2;HSF1;KIF1C;MACF1;MAP4;MAP7D1;MTCL1;MYH9;NCOR1;NIN;ODF2;ROCK2;SPECC1L;SPTAN1;SYNE2
CC	GO:0005856	Structural	cytoskeleton	http://amigo.geneontology.org/amigo/term/GO:0005856	1590	40	18.9827	2.10718	2.27756e-06	0.000286498	25;81;119;324;1107;2316;2801;3297;4134;4627;4650;4957;5339;6709;6711;7094;7461;7791;9208;9475;9611;9857;10142;10749;11190;11346;23094;23164;23224;23255;23384;23499;51199;54862;55700;79834;80709;84687;115098;440193	ABL1;ACTN4;ADD2;AKAP9;AKNA;APC;CC2D1A;CCDC124;CCDC88C;CEP250;CEP350;CHD3;CLIP2;FLNA;GOLGA2;HSF1;KIF1C;LRRFIP1;MACF1;MAP4;MAP7D1;MPRIP;MTCL1;MYH9;MYO9B;NCOR1;NIN;ODF2;PEAK1;PLEC;PPP1R9B;ROCK2;SIPA1L3;SPECC1L;SPTAN1;SPTBN1;SYNE2;SYNPO;TLN1;ZYX
CC	GO:0008091	Other	spectrin	http://amigo.geneontology.org/amigo/term/GO:0008091	6	2	0.0716328	27.9202	0.00205736	0.0443156	6709;6711	SPTAN1;SPTBN1
BP	GO:0060766	Other	negative regulation of androgen receptor signaling pathway	http://amigo.geneontology.org/amigo/term/GO:0060766	10	3	0.142143	21.1056	0.000314385	0.0254619	6597;9611;9612	NCOR1;NCOR2;SMARCA4
BP	GO:0010457	Other	centriole-centriole cohesion	http://amigo.geneontology.org/amigo/term/GO:0010457	14	4	0.199	20.1005	3.52366e-05	0.00494319	4957;11190;23224;51199	CEP250;NIN;ODF2;SYNE2
BP	GO:0070168	Other	negative regulation of biomineral tissue development	http://amigo.geneontology.org/amigo/term/GO:0070168	14	4	0.199	20.1005	3.52366e-05	0.00494319	4851;7040;9475;54880	BCOR;NOTCH1;ROCK2;TGFB1
CC	GO:0071565	Other	nBAF complex	http://amigo.geneontology.org/amigo/term/GO:0071565	13	3	0.155204	19.3294	0.000436491	0.0134314	6597;8289;57492	ARID1A;ARID1B;SMARCA4
BP	GO:0003180	Other	aortic valve morphogenesis	http://amigo.geneontology.org/amigo/term/GO:0003180	11	3	0.156357	19.1869	0.000427775	0.0326272	4851;7040;9475	NOTCH1;ROCK2;TGFB1
MF	GO:0030506	Other	ankyrin binding	http://amigo.geneontology.org/amigo/term/GO:0030506	13	3	0.181763	16.505	0.000692185	0.0334844	5339;6711;84033	OBSCN;PLEC;SPTBN1
BP	GO:1904837	Other	beta-catenin-TCF complex assembly	http://amigo.geneontology.org/amigo/term/GO:1904837	28	6	0.397999	15.0754	2.18612e-06	0.000500738	1387;2033;6597;6932;8085;283149	BCL9L;CREBBP;EP300;KMT2D;SMARCA4;TCF7
BP	GO:0045652	Other	regulation of megakaryocyte differentiation	http://amigo.geneontology.org/amigo/term/GO:0045652	45	8	0.639642	12.507	1.93255e-07	5.83929e-05	2033;4297;8085;9739;9757;23112;27327;57690	EP300;KMT2A;KMT2B;KMT2D;SETD1A;TNRC6A;TNRC6B;TNRC6C
BP	GO:0060765	Other	regulation of androgen receptor signaling pathway	http://amigo.geneontology.org/amigo/term/GO:0060765	24	4	0.341142	11.7253	0.000334782	0.0268372	2033;6597;9611;9612	EP300;NCOR1;NCOR2;SMARCA4
BP	GO:0030219	Other	megakaryocyte differentiation	http://amigo.geneontology.org/amigo/term/GO:0030219	59	8	0.838642	9.53923	1.67947e-06	0.000399817	2033;4297;8085;9739;9757;23112;27327;57690	EP300;KMT2A;KMT2B;KMT2D;SETD1A;TNRC6A;TNRC6B;TNRC6C
BP	GO:0045747	Other	positive regulation of Notch signaling pathway	http://amigo.geneontology.org/amigo/term/GO:0045747	37	5	0.525928	9.50701	0.000164612	0.0165794	1387;2033;4851;57178;84441	CREBBP;EP300;MAML2;NOTCH1;ZMIZ1
MF	GO:0002039	Other	p53 binding	http://amigo.geneontology.org/amigo/term/GO:0002039	56	7	0.782979	8.94022	1.19592e-05	0.00084149	1387;2033;6597;23368;23476;29997;83860	BRD4;CREBBP;EP300;NOP53;PPP1R13B;SMARCA4;TAF3
CC	GO:0042641	Other	actomyosin	http://amigo.geneontology.org/amigo/term/GO:0042641	52	5	0.620817	8.0539	0.000374176	0.0118526	81;4627;7791;11346;23094	ACTN4;MYH9;SIPA1L3;SYNPO;ZYX
BP	GO:2000736	Other	regulation of stem cell differentiation	http://amigo.geneontology.org/amigo/term/GO:2000736	46	5	0.653856	7.64694	0.000467019	0.0342888	25;4297;4851;9739;51755	ABL1;CDK12;KMT2A;NOTCH1;SETD1A
CC	GO:1904949	Other	ATPase complex	http://amigo.geneontology.org/amigo/term/GO:1904949	89	8	1.06255	7.52904	1.05926e-05	0.000877556	1107;6597;8289;10847;29998;54815;57492;57634	ARID1A;ARID1B;BICRA;CHD3;EP400;GATAD2A;SMARCA4;SRCAP
BP	GO:0030521	Other	androgen receptor signaling pathway	http://amigo.geneontology.org/amigo/term/GO:0030521	60	6	0.852856	7.03519	0.000199614	0.0193601	2033;6597;8289;9611;9612;9967	ARID1A;EP300;NCOR1;NCOR2;SMARCA4;THRAP3
CC	GO:0016528	Other	sarcoplasm	http://amigo.geneontology.org/amigo/term/GO:0016528	48	4	0.573062	6.98005	0.00252164	0.0475931	3710;5339;10523;23224	CHERP;ITPR3;PLEC;SYNE2
BP	GO:0098727	Other	maintenance of cell number	http://amigo.geneontology.org/amigo/term/GO:0098727	105	9	1.4925	6.03016	1.77655e-05	0.00291596	4849;4851;8289;23168;25836;51586;57190;140467;283149	ARID1A;BCL9L;CNOT3;MED15;NIPBL;NOTCH1;RTF1;SELENON;ZNF358
CC	GO:0030018	Other	Z disc	http://amigo.geneontology.org/amigo/term/GO:0030018	72	5	0.859593	5.81671	0.00166492	0.0389809	81;2316;11346;23224;84033	ACTN4;FLNA;OBSCN;SYNE2;SYNPO
BP	GO:0002244	Other	hematopoietic progenitor cell differentiation	http://amigo.geneontology.org/amigo/term/GO:0002244	89	7	1.26507	5.53329	0.000267083	0.0228066	25;4297;4851;7040;9739;23094;23215	ABL1;KMT2A;NOTCH1;PRRC2C;SETD1A;SIPA1L3;TGFB1
CC	GO:0031674	Other	I band	http://amigo.geneontology.org/amigo/term/GO:0031674	76	5	0.907348	5.51056	0.00211645	0.0445009	81;2316;11346;23224;84033	ACTN4;FLNA;OBSCN;SYNE2;SYNPO
BP	GO:0019827	Other	stem cell population maintenance	http://amigo.geneontology.org/amigo/term/GO:0019827	103	8	1.46407	5.46422	0.000106133	0.0117055	4849;4851;8289;23168;25836;51586;140467;283149	ARID1A;BCL9L;CNOT3;MED15;NIPBL;NOTCH1;RTF1;ZNF358
MF	GO:0044325	Other	ion channel binding	http://amigo.geneontology.org/amigo/term/GO:0044325	80	6	1.11854	5.36413	0.000871377	0.0396733	81;2316;5589;10142;10523;55690	ACTN4;AKAP9;CHERP;FLNA;PACS1;PRKCSH
BP	GO:0030518	Other	intracellular steroid hormone receptor signaling pathway	http://amigo.geneontology.org/amigo/term/GO:0030518	119	9	1.6915	5.32073	4.82767e-05	0.00611712	2033;6294;6597;8085;8289;9611;9612;9967;23054	ARID1A;EP300;KMT2D;NCOA6;NCOR1;NCOR2;SAFB;SMARCA4;THRAP3
MF	GO:0045296	Other	cadherin binding	http://amigo.geneontology.org/amigo/term/GO:0045296	265	19	3.70517	5.12797	4.92947e-09	1.2718e-06	324;831;2316;2801;3054;3895;4627;5339;6709;6711;7094;9208;11273;23164;23367;23499;53827;54862;85377	APC;ATXN2L;CAST;CC2D1A;FLNA;FXYD5;GOLGA2;HCFC1;KTN1;LARP1;LRRFIP1;MACF1;MICALL1;MPRIP;MYH9;PLEC;SPTAN1;SPTBN1;TLN1
BP	GO:0010810	Other	regulation of cell-substrate adhesion	http://amigo.geneontology.org/amigo/term/GO:0010810	129	9	1.83364	4.90827	9.06428e-05	0.0103759	25;81;2316;4851;9475;23499;50488;79834;253725	ABL1;ACTN4;FLNA;MACF1;MINK1;NOTCH1;PEAK1;ROCK2;WASHC2C
BP	GO:0043401	Other	steroid hormone mediated signaling pathway	http://amigo.geneontology.org/amigo/term/GO:0043401	150	10	2.13214	4.69012	5.41069e-05	0.00674705	2033;6294;6597;8085;8289;9572;9611;9612;9967;23054	ARID1A;EP300;KMT2D;NCOA6;NCOR1;NCOR2;NR1D1;SAFB;SMARCA4;THRAP3
CC	GO:0030016	Other	myofibril	http://amigo.geneontology.org/amigo/term/GO:0030016	126	7	1.50429	4.65336	0.000772022	0.0202797	81;2316;5339;6711;11346;23224;84033	ACTN4;FLNA;OBSCN;PLEC;SPTBN1;SYNE2;SYNPO
CC	GO:0030017	Other	sarcomere	http://amigo.geneontology.org/amigo/term/GO:0030017	109	6	1.30133	4.61067	0.00192672	0.0432308	81;2316;6711;11346;23224;84033	ACTN4;FLNA;OBSCN;SPTBN1;SYNE2;SYNPO
CC	GO:0044448	Other	cell cortex part	http://amigo.geneontology.org/amigo/term/GO:0044448	115	6	1.37296	4.37012	0.00252594	0.0475931	81;2316;4627;6709;6711;23616	ACTN4;FLNA;MYH9;SH3BP1;SPTAN1;SPTBN1
CC	GO:0031256	Other	leading edge membrane	http://amigo.geneontology.org/amigo/term/GO:0031256	116	6	1.3849	4.33244	0.00263805	0.0475931	324;6711;7094;23224;23499;84687	APC;MACF1;PPP1R9B;SPTBN1;SYNE2;TLN1
BP	GO:0009755	Other	hormone-mediated signaling pathway	http://amigo.geneontology.org/amigo/term/GO:0009755	163	10	2.31693	4.31606	0.000108771	0.0117055	2033;6294;6597;8085;8289;9572;9611;9612;9967;23054	ARID1A;EP300;KMT2D;NCOA6;NCOR1;NCOR2;NR1D1;SAFB;SMARCA4;THRAP3
MF	GO:0035257	Other	nuclear hormone receptor binding	http://amigo.geneontology.org/amigo/term/GO:0035257	137	8	1.9155	4.17645	0.000667231	0.0333185	81;2033;6597;8289;9611;9612;9967;23054	ACTN4;ARID1A;EP300;NCOA6;NCOR1;NCOR2;SMARCA4;THRAP3
MF	GO:0017048	Other	Rho GTPase binding	http://amigo.geneontology.org/amigo/term/GO:0017048	140	8	1.95745	4.08696	0.000769508	0.0360969	613;752;2316;4650;9475;23616;64423;84033	BCR;FLNA;FMNL1;INF2;MYO9B;OBSCN;ROCK2;SH3BP1
BP	GO:0071383	Other	cellular response to steroid hormone stimulus	http://amigo.geneontology.org/amigo/term/GO:0071383	192	11	2.72914	4.03057	9.11323e-05	0.0103759	2033;6294;6597;7040;8085;8289;9572;9611;9612;9967;23054	ARID1A;EP300;KMT2D;NCOA6;NCOR1;NCOR2;NR1D1;SAFB;SMARCA4;TGFB1;THRAP3
BP	GO:0030522	Other	intracellular receptor signaling pathway	http://amigo.geneontology.org/amigo/term/GO:0030522	228	13	3.24085	4.01129	2.17847e-05	0.00329117	81;2033;3654;6294;6597;8085;8289;9572;9611;9612;9967;23054;29997	ACTN4;ARID1A;EP300;IRAK1;KMT2D;NCOA6;NCOR1;NCOR2;NOP53;NR1D1;SAFB;SMARCA4;THRAP3
BP	GO:0045637	Other	regulation of myeloid cell differentiation	http://amigo.geneontology.org/amigo/term/GO:0045637	181	10	2.57278	3.88684	0.000256446	0.0223849	1387;2033;4297;7040;8085;9739;9757;23112;27327;57690	CREBBP;EP300;KMT2A;KMT2B;KMT2D;SETD1A;TGFB1;TNRC6A;TNRC6B;TNRC6C
MF	GO:0051427	Other	hormone receptor binding	http://amigo.geneontology.org/amigo/term/GO:0051427	149	8	2.08328	3.84009	0.00115414	0.0458105	81;2033;6597;8289;9611;9612;9967;23054	ACTN4;ARID1A;EP300;NCOA6;NCOR1;NCOR2;SMARCA4;THRAP3
BP	GO:0007178	Other	transmembrane receptor protein serine/threonine kinase signaling pathway	http://amigo.geneontology.org/amigo/term/GO:0007178	207	10	2.94235	3.39864	0.000739939	0.0476472	25;1387;2033;3654;4851;5045;6711;7040;7791;283149	ABL1;BCL9L;CREBBP;EP300;FURIN;IRAK1;NOTCH1;SPTBN1;TGFB1;ZYX
BP	GO:0071407	Other	cellular response to organic cyclic compound	http://amigo.geneontology.org/amigo/term/GO:0071407	398	19	5.65728	3.35851	3.62455e-06	0.000769579	25;2033;3054;3297;6294;6597;7040;8085;8289;9475;9572;9611;9612;9967;10142;23054;23367;57190;84687	ABL1;AKAP9;ARID1A;EP300;HCFC1;HSF1;KMT2D;LARP1;NCOA6;NCOR1;NCOR2;NR1D1;PPP1R9B;ROCK2;SAFB;SELENON;SMARCA4;TGFB1;THRAP3
BP	GO:0048545	Other	response to steroid hormone	http://amigo.geneontology.org/amigo/term/GO:0048545	268	12	3.80942	3.15008	0.000439645	0.0328938	2033;4851;6294;6597;7040;8085;8289;9572;9611;9612;9967;23054	ARID1A;EP300;KMT2D;NCOA6;NCOR1;NCOR2;NOTCH1;NR1D1;SAFB;SMARCA4;TGFB1;THRAP3
BP	GO:0016055	Other	Wnt signaling pathway	http://amigo.geneontology.org/amigo/term/GO:0016055	328	14	4.66228	3.00282	0.000240381	0.0214595	25;324;4772;4851;6597;6932;23112;23168;23499;27327;57690;65125;283149;440193	ABL1;APC;BCL9L;CCDC88C;MACF1;NFATC1;NOTCH1;RTF1;SMARCA4;TCF7;TNRC6A;TNRC6B;TNRC6C;WNK1
BP	GO:0198738	Other	cell-cell signaling by wnt	http://amigo.geneontology.org/amigo/term/GO:0198738	330	14	4.69071	2.98462	0.000255843	0.0223849	25;324;4772;4851;6597;6932;23112;23168;23499;27327;57690;65125;283149;440193	ABL1;APC;BCL9L;CCDC88C;MACF1;NFATC1;NOTCH1;RTF1;SMARCA4;TCF7;TNRC6A;TNRC6B;TNRC6C;WNK1
BP	GO:0030099	Other	myeloid cell differentiation	http://amigo.geneontology.org/amigo/term/GO:0030099	313	13	4.44907	2.92196	0.000521336	0.0375745	1387;2033;4297;4627;4779;7040;8085;9739;9757;23054;23112;27327;57690	CREBBP;EP300;KMT2A;KMT2B;KMT2D;MYH9;NCOA6;NFE2L1;SETD1A;TGFB1;TNRC6A;TNRC6B;TNRC6C
BP	GO:0043009	Other	chordate embryonic development	http://amigo.geneontology.org/amigo/term/GO:0043009	412	17	5.85628	2.90287	7.73368e-05	0.00934704	25;2033;3054;3297;4627;4849;4851;6932;6949;7040;8289;23168;25836;54880;57178;65979;140467	ABL1;ARID1A;BCOR;CNOT3;EP300;HCFC1;HSF1;MYH9;NIPBL;NOTCH1;PHACTR4;RTF1;TCF7;TCOF1;TGFB1;ZMIZ1;ZNF358
BP	GO:1903706	Other	regulation of hemopoiesis	http://amigo.geneontology.org/amigo/term/GO:1903706	320	13	4.54857	2.85804	0.000641604	0.0438299	25;1387;2033;4297;4851;7040;8085;9739;9757;23112;27327;57178;57690	ABL1;CREBBP;EP300;KMT2A;KMT2B;KMT2D;NOTCH1;SETD1A;TGFB1;TNRC6A;TNRC6B;TNRC6C;ZMIZ1
BP	GO:0009792	Other	embryo development ending in birth or egg hatching	http://amigo.geneontology.org/amigo/term/GO:0009792	423	17	6.01263	2.82738	0.000106699	0.0117055	25;2033;3054;3297;4627;4849;4851;6932;6949;7040;8289;23168;25836;54880;57178;65979;140467	ABL1;ARID1A;BCOR;CNOT3;EP300;HCFC1;HSF1;MYH9;NIPBL;NOTCH1;PHACTR4;RTF1;TCF7;TCOF1;TGFB1;ZMIZ1;ZNF358
BP	GO:0043254	Other	regulation of protein complex assembly	http://amigo.geneontology.org/amigo/term/GO:0043254	363	14	5.15978	2.71329	0.000665514	0.0450714	25;119;1981;2033;3054;6709;6711;7040;10142;11273;23379;29997;51199;253725	ABL1;ADD2;AKAP9;ATXN2L;EIF4G1;EP300;HCFC1;ICE1;NIN;NOP53;SPTAN1;SPTBN1;TGFB1;WASHC2C
BP	GO:2000113	Other	negative regulation of cellular macromolecule biosynthetic process	http://amigo.geneontology.org/amigo/term/GO:2000113	1031	39	14.6549	2.66122	8.94636e-09	7.80918e-06	1387;1822;1981;2033;2316;3054;3297;4294;4782;4849;4851;5253;6597;6932;7040;8085;8289;9208;9572;9611;9612;10194;23013;23112;23152;23168;23367;23522;25836;27327;29997;54815;54862;54880;56252;57690;83860;162979;221937	ARID1A;ATN1;BCOR;CC2D1A;CIC;CNOT3;CREBBP;EIF4G1;EP300;FLNA;FOXK1;GATAD2A;HCFC1;HSF1;KAT6B;KMT2D;LARP1;LRRFIP1;MAP3K10;NCOR1;NCOR2;NFIC;NIPBL;NOP53;NOTCH1;NR1D1;PHF2;RTF1;SMARCA4;SPEN;TAF3;TCF7;TGFB1;TNRC6A;TNRC6B;TNRC6C;TSHZ1;YLPM1;ZNF296
BP	GO:0071396	Other	cellular response to lipid	http://amigo.geneontology.org/amigo/term/GO:0071396	430	16	6.11213	2.61774	0.000407452	0.0316925	25;613;2033;3297;3654;6294;6597;7040;8085;8289;9475;9572;9611;9612;9967;23054	ABL1;ARID1A;BCR;EP300;HSF1;IRAK1;KMT2D;NCOA6;NCOR1;NCOR2;NR1D1;ROCK2;SAFB;SMARCA4;TGFB1;THRAP3
CC	GO:0030425	Other	dendrite	http://amigo.geneontology.org/amigo/term/GO:0030425	384	12	4.5845	2.61752	0.00215567	0.0445009	25;2316;3054;8831;9572;10142;10749;11346;22883;50488;51199;84687	ABL1;AKAP9;CLSTN1;FLNA;HCFC1;KIF1C;MINK1;NIN;NR1D1;PPP1R9B;SYNGAP1;SYNPO
CC	GO:0097447	Other	dendritic tree	http://amigo.geneontology.org/amigo/term/GO:0097447	385	12	4.59644	2.61072	0.00220259	0.0445009	25;2316;3054;8831;9572;10142;10749;11346;22883;50488;51199;84687	ABL1;AKAP9;CLSTN1;FLNA;HCFC1;KIF1C;MINK1;NIN;NR1D1;PPP1R9B;SYNGAP1;SYNPO
BP	GO:0010558	Other	negative regulation of macromolecule biosynthetic process	http://amigo.geneontology.org/amigo/term/GO:0010558	1084	40	15.4083	2.59601	1.10633e-08	7.90119e-06	1387;1822;1981;2033;2316;3054;3297;4294;4782;4849;4851;5253;6597;6932;7040;8085;8289;9208;9572;9611;9612;9994;10194;23013;23112;23152;23168;23367;23522;25836;27327;29997;54815;54862;54880;56252;57690;83860;162979;221937	ARID1A;ATN1;BCOR;CASP8AP2;CC2D1A;CIC;CNOT3;CREBBP;EIF4G1;EP300;FLNA;FOXK1;GATAD2A;HCFC1;HSF1;KAT6B;KMT2D;LARP1;LRRFIP1;MAP3K10;NCOR1;NCOR2;NFIC;NIPBL;NOP53;NOTCH1;NR1D1;PHF2;RTF1;SMARCA4;SPEN;TAF3;TCF7;TGFB1;TNRC6A;TNRC6B;TNRC6C;TSHZ1;YLPM1;ZNF296
BP	GO:0044087	Other	regulation of cellular component biogenesis	http://amigo.geneontology.org/amigo/term/GO:0044087	720	26	10.2343	2.54048	9.48532e-06	0.00196097	25;119;324;1981;2033;2316;3054;3297;4134;4851;6709;6711;7040;8131;9475;10142;11273;11346;22883;23224;23379;23499;29997;51199;79834;253725	ABL1;ADD2;AKAP9;APC;ATXN2L;CLSTN1;EIF4G1;EP300;FLNA;HCFC1;HSF1;ICE1;MACF1;MAP4;NIN;NOP53;NOTCH1;NPRL3;PEAK1;ROCK2;SPTAN1;SPTBN1;SYNE2;SYNPO;TGFB1;WASHC2C
BP	GO:0031327	Other	negative regulation of cellular biosynthetic process	http://amigo.geneontology.org/amigo/term/GO:0031327	1120	40	15.92	2.51257	2.76945e-08	1.81307e-05	1387;1822;1981;2033;2316;3054;3297;4294;4782;4849;4851;5253;6597;6932;7040;8085;8289;9208;9572;9611;9612;9994;10194;23013;23112;23152;23168;23367;23522;25836;27327;29997;54815;54862;54880;56252;57690;83860;162979;221937	ARID1A;ATN1;BCOR;CASP8AP2;CC2D1A;CIC;CNOT3;CREBBP;EIF4G1;EP300;FLNA;FOXK1;GATAD2A;HCFC1;HSF1;KAT6B;KMT2D;LARP1;LRRFIP1;MAP3K10;NCOR1;NCOR2;NFIC;NIPBL;NOP53;NOTCH1;NR1D1;PHF2;RTF1;SMARCA4;SPEN;TAF3;TCF7;TGFB1;TNRC6A;TNRC6B;TNRC6C;TSHZ1;YLPM1;ZNF296
BP	GO:0009890	Other	negative regulation of biosynthetic process	http://amigo.geneontology.org/amigo/term/GO:0009890	1139	40	16.1901	2.47065	4.41506e-08	2.47748e-05	1387;1822;1981;2033;2316;3054;3297;4294;4782;4849;4851;5253;6597;6932;7040;8085;8289;9208;9572;9611;9612;9994;10194;23013;23112;23152;23168;23367;23522;25836;27327;29997;54815;54862;54880;56252;57690;83860;162979;221937	ARID1A;ATN1;BCOR;CASP8AP2;CC2D1A;CIC;CNOT3;CREBBP;EIF4G1;EP300;FLNA;FOXK1;GATAD2A;HCFC1;HSF1;KAT6B;KMT2D;LARP1;LRRFIP1;MAP3K10;NCOR1;NCOR2;NFIC;NIPBL;NOP53;NOTCH1;NR1D1;PHF2;RTF1;SMARCA4;SPEN;TAF3;TCF7;TGFB1;TNRC6A;TNRC6B;TNRC6C;TSHZ1;YLPM1;ZNF296
BP	GO:0045935	Other	positive regulation of nucleobase-containing compound metabolic process	http://amigo.geneontology.org/amigo/term/GO:0045935	1381	48	19.6299	2.44525	1.65788e-09	2.47106e-06	81;1387;2033;2962;3054;3297;3654;4297;4772;4779;4782;4851;5253;5430;6294;6597;6942;7040;8085;8148;8289;9572;9757;9967;10743;10847;22877;23054;23112;23125;23168;23379;23476;23522;25836;27327;29998;51755;57178;57492;57690;58525;59269;80709;84441;162979;221937;283149	ACTN4;AKNA;ARID1A;ARID1B;BCL9L;BICRA;BRD4;CAMTA2;CDK12;CREBBP;EP300;FOXK1;GTF2F1;HCFC1;HIVEP3;HSF1;ICE1;IRAK1;KAT6B;KMT2A;KMT2B;KMT2D;MAML2;MLXIP;NCOA6;NFATC1;NFE2L1;NFIC;NIPBL;NOTCH1;NR1D1;PHF2;POLR2A;RAI1;RTF1;SAFB;SMARCA4;SRCAP;TAF15;TCF20;TGFB1;THRAP3;TNRC6A;TNRC6B;TNRC6C;WIZ;ZMIZ1;ZNF296
BP	GO:0045934	Other	negative regulation of nucleobase-containing compound metabolic process	http://amigo.geneontology.org/amigo/term/GO:0045934	1072	37	15.2377	2.42819	2.52132e-07	7.0741e-05	1387;1822;2033;2316;3054;3297;4294;4297;4782;4851;5253;6597;6932;7040;8085;8289;9208;9572;9611;9612;9967;9994;10194;23013;23152;23168;23367;23522;25836;29997;54815;54862;54880;56252;83860;162979;221937	ARID1A;ATN1;BCOR;CASP8AP2;CC2D1A;CIC;CREBBP;EP300;FLNA;FOXK1;GATAD2A;HCFC1;HSF1;KAT6B;KMT2A;KMT2D;LARP1;LRRFIP1;MAP3K10;NCOR1;NCOR2;NFIC;NIPBL;NOP53;NOTCH1;NR1D1;PHF2;RTF1;SMARCA4;SPEN;TAF3;TCF7;TGFB1;THRAP3;TSHZ1;YLPM1;ZNF296
BP	GO:0009790	Other	embryo development	http://amigo.geneontology.org/amigo/term/GO:0009790	642	22	9.12556	2.41081	0.000107798	0.0117055	25;613;1387;2033;3054;3297;4297;4627;4849;4851;6932;6949;7040;8289;10194;23168;25836;54880;57178;65125;65979;140467	ABL1;ARID1A;BCOR;BCR;CNOT3;CREBBP;EP300;HCFC1;HSF1;KMT2A;MYH9;NIPBL;NOTCH1;PHACTR4;RTF1;TCF7;TCOF1;TGFB1;TSHZ1;WNK1;ZMIZ1;ZNF358
BP	GO:0010557	Other	positive regulation of macromolecule biosynthetic process	http://amigo.geneontology.org/amigo/term/GO:0010557	1364	46	19.3883	2.37257	1.07619e-08	7.90119e-06	81;1387;2033;2801;2962;3054;3297;3654;4297;4772;4779;4782;4851;5253;6294;6597;6942;7040;8085;8148;8289;9572;9757;9967;10743;10847;22877;23054;23125;23168;23367;23379;23476;23522;25836;29998;51755;57178;57492;58525;59269;80709;84441;162979;221937;283149	ACTN4;AKNA;ARID1A;ARID1B;BCL9L;BICRA;BRD4;CAMTA2;CDK12;CREBBP;EP300;FOXK1;GOLGA2;GTF2F1;HCFC1;HIVEP3;HSF1;ICE1;IRAK1;KAT6B;KMT2A;KMT2B;KMT2D;LARP1;MAML2;MLXIP;NCOA6;NFATC1;NFE2L1;NFIC;NIPBL;NOTCH1;NR1D1;PHF2;RAI1;RTF1;SAFB;SMARCA4;SRCAP;TAF15;TCF20;TGFB1;THRAP3;WIZ;ZMIZ1;ZNF296
BP	GO:0030097	Other	hemopoiesis	http://amigo.geneontology.org/amigo/term/GO:0030097	636	21	9.04027	2.32294	0.000260419	0.0224819	25;119;613;1387;2033;4297;4627;4779;4851;6932;7040;8085;9739;9757;23054;23094;23112;23215;27327;57178;57690	ABL1;ADD2;BCR;CREBBP;EP300;KMT2A;KMT2B;KMT2D;MYH9;NCOA6;NFE2L1;NOTCH1;PRRC2C;SETD1A;SIPA1L3;TCF7;TGFB1;TNRC6A;TNRC6B;TNRC6C;ZMIZ1
BP	GO:0014070	Other	response to organic cyclic compound	http://amigo.geneontology.org/amigo/term/GO:0014070	614	20	8.72756	2.29159	0.000438727	0.0328938	25;2033;3054;3297;4851;6294;6597;7040;8085;8289;9475;9572;9611;9612;9967;10142;23054;23367;57190;84687	ABL1;AKAP9;ARID1A;EP300;HCFC1;HSF1;KMT2D;LARP1;NCOA6;NCOR1;NCOR2;NOTCH1;NR1D1;PPP1R9B;ROCK2;SAFB;SELENON;SMARCA4;TGFB1;THRAP3
BP	GO:0031328	Other	positive regulation of cellular biosynthetic process	http://amigo.geneontology.org/amigo/term/GO:0031328	1423	46	20.2269	2.2742	4.01302e-08	2.4251e-05	81;1387;2033;2801;2962;3054;3297;3654;4297;4772;4779;4782;4851;5253;6294;6597;6942;7040;8085;8148;8289;9572;9757;9967;10743;10847;22877;23054;23125;23168;23367;23379;23476;23522;25836;29998;51755;57178;57492;58525;59269;80709;84441;162979;221937;283149	ACTN4;AKNA;ARID1A;ARID1B;BCL9L;BICRA;BRD4;CAMTA2;CDK12;CREBBP;EP300;FOXK1;GOLGA2;GTF2F1;HCFC1;HIVEP3;HSF1;ICE1;IRAK1;KAT6B;KMT2A;KMT2B;KMT2D;LARP1;MAML2;MLXIP;NCOA6;NFATC1;NFE2L1;NFIC;NIPBL;NOTCH1;NR1D1;PHF2;RAI1;RTF1;SAFB;SMARCA4;SRCAP;TAF15;TCF20;TGFB1;THRAP3;WIZ;ZMIZ1;ZNF296
BP	GO:0009891	Other	positive regulation of biosynthetic process	http://amigo.geneontology.org/amigo/term/GO:0009891	1444	46	20.5254	2.24113	6.27847e-08	2.81026e-05	81;1387;2033;2801;2962;3054;3297;3654;4297;4772;4779;4782;4851;5253;6294;6597;6942;7040;8085;8148;8289;9572;9757;9967;10743;10847;22877;23054;23125;23168;23367;23379;23476;23522;25836;29998;51755;57178;57492;58525;59269;80709;84441;162979;221937;283149	ACTN4;AKNA;ARID1A;ARID1B;BCL9L;BICRA;BRD4;CAMTA2;CDK12;CREBBP;EP300;FOXK1;GOLGA2;GTF2F1;HCFC1;HIVEP3;HSF1;ICE1;IRAK1;KAT6B;KMT2A;KMT2B;KMT2D;LARP1;MAML2;MLXIP;NCOA6;NFATC1;NFE2L1;NFIC;NIPBL;NOTCH1;NR1D1;PHF2;RAI1;RTF1;SAFB;SMARCA4;SRCAP;TAF15;TCF20;TGFB1;THRAP3;WIZ;ZMIZ1;ZNF296
BP	GO:0048534	Other	hematopoietic or lymphoid organ development	http://amigo.geneontology.org/amigo/term/GO:0048534	662	21	9.40984	2.23171	0.000445072	0.0329857	25;119;613;1387;2033;4297;4627;4779;4851;6932;7040;8085;9739;9757;23054;23094;23112;23215;27327;57178;57690	ABL1;ADD2;BCR;CREBBP;EP300;KMT2A;KMT2B;KMT2D;MYH9;NCOA6;NFE2L1;NOTCH1;PRRC2C;SETD1A;SIPA1L3;TCF7;TGFB1;TNRC6A;TNRC6B;TNRC6C;ZMIZ1
BP	GO:0071495	Other	cellular response to endogenous stimulus	http://amigo.geneontology.org/amigo/term/GO:0071495	912	28	12.9634	2.15993	7.94368e-05	0.00945538	25;324;1387;2033;2962;3297;4851;5045;5430;6294;6597;7040;7791;8085;8289;9475;9572;9611;9612;9967;10142;23054;23367;57190;64397;84687;85377;283149	ABL1;AKAP9;APC;ARID1A;BCL9L;CREBBP;EP300;FURIN;GTF2F1;HSF1;KMT2D;LARP1;MICALL1;NCOA6;NCOR1;NCOR2;NOTCH1;NR1D1;POLR2A;PPP1R9B;ROCK2;SAFB;SELENON;SMARCA4;TGFB1;THRAP3;ZNF106;ZYX
BP	GO:0051172	Other	negative regulation of nitrogen compound metabolic process	http://amigo.geneontology.org/amigo/term/GO:0051172	1688	50	23.9937	2.08388	1.39657e-07	4.57145e-05	25;324;831;1387;1822;1981;2033;2316;3054;3297;4294;4297;4298;4782;4849;4851;5045;5253;6597;6932;7040;8085;8289;9208;9475;9572;9611;9612;9967;9994;10194;23013;23112;23152;23168;23367;23522;25836;27327;29997;54815;54862;54880;56252;57690;65125;83860;84687;162979;221937	ABL1;APC;ARID1A;ATN1;BCOR;CASP8AP2;CAST;CC2D1A;CIC;CNOT3;CREBBP;EIF4G1;EP300;FLNA;FOXK1;FURIN;GATAD2A;HCFC1;HSF1;KAT6B;KMT2A;KMT2D;LARP1;LRRFIP1;MAP3K10;MLLT1;NCOR1;NCOR2;NFIC;NIPBL;NOP53;NOTCH1;NR1D1;PHF2;PPP1R9B;ROCK2;RTF1;SMARCA4;SPEN;TAF3;TCF7;TGFB1;THRAP3;TNRC6A;TNRC6B;TNRC6C;TSHZ1;WNK1;YLPM1;ZNF296
CC	GO:1902494	Other	catalytic complex	http://amigo.geneontology.org/amigo/term/GO:1902494	1229	30	14.6728	2.0446	0.000103046	0.00482526	1107;1387;2033;2962;3054;4297;5430;6597;8085;8175;8289;9611;9612;9739;9757;10250;10847;23054;23067;23168;23522;23524;29998;51755;54815;54880;57492;57634;83860;84687	ARID1A;ARID1B;BCOR;BICRA;CDK12;CHD3;CREBBP;EP300;EP400;GATAD2A;GTF2F1;HCFC1;KAT6B;KMT2A;KMT2B;KMT2D;NCOA6;NCOR1;NCOR2;POLR2A;PPP1R9B;RTF1;SETD1A;SETD1B;SF3A2;SMARCA4;SRCAP;SRRM1;SRRM2;TAF3
BP	GO:0031324	Other	negative regulation of cellular metabolic process	http://amigo.geneontology.org/amigo/term/GO:0031324	1808	52	25.6994	2.02339	1.83246e-07	5.75831e-05	25;324;613;831;1387;1822;1981;2033;2316;2801;3054;3297;4294;4297;4298;4782;4849;4851;5045;5253;6597;6932;7040;8085;8289;9208;9475;9572;9611;9612;9967;9994;10194;23013;23112;23152;23168;23367;23522;25836;27327;29997;54815;54862;54880;56252;57690;65125;83860;84687;162979;221937	ABL1;APC;ARID1A;ATN1;BCOR;BCR;CASP8AP2;CAST;CC2D1A;CIC;CNOT3;CREBBP;EIF4G1;EP300;FLNA;FOXK1;FURIN;GATAD2A;GOLGA2;HCFC1;HSF1;KAT6B;KMT2A;KMT2D;LARP1;LRRFIP1;MAP3K10;MLLT1;NCOR1;NCOR2;NFIC;NIPBL;NOP53;NOTCH1;NR1D1;PHF2;PPP1R9B;ROCK2;RTF1;SMARCA4;SPEN;TAF3;TCF7;TGFB1;THRAP3;TNRC6A;TNRC6B;TNRC6C;TSHZ1;WNK1;YLPM1;ZNF296
BP	GO:0033043	Other	regulation of organelle organization	http://amigo.geneontology.org/amigo/term/GO:0033043	1015	29	14.4275	2.01005	0.000205017	0.019405	25;119;324;2316;4134;4297;5253;6709;6711;7040;8131;9475;9739;9757;10142;11190;11273;11346;23168;23224;23368;23476;23616;25836;51199;54880;64423;84687;253725	ABL1;ADD2;AKAP9;APC;ATXN2L;BCOR;BRD4;CEP250;FLNA;INF2;KMT2A;KMT2B;MAP4;NIN;NIPBL;NPRL3;PHF2;PPP1R13B;PPP1R9B;ROCK2;RTF1;SETD1A;SH3BP1;SPTAN1;SPTBN1;SYNE2;SYNPO;TGFB1;WASHC2C
BP	GO:0010605	Other	negative regulation of macromolecule metabolic process	http://amigo.geneontology.org/amigo/term/GO:0010605	1938	53	27.5472	1.92397	6.82653e-07	0.000172997	25;324;831;1387;1822;1981;2033;2316;3054;3297;4294;4297;4298;4782;4849;4851;5045;5253;5430;6597;6932;7040;8085;8289;9208;9475;9572;9611;9612;9757;9967;9994;10194;10847;23013;23112;23152;23168;23367;23522;25836;27327;29997;54815;54862;54880;56252;57690;65125;83860;84687;162979;221937	ABL1;APC;ARID1A;ATN1;BCOR;CASP8AP2;CAST;CC2D1A;CIC;CNOT3;CREBBP;EIF4G1;EP300;FLNA;FOXK1;FURIN;GATAD2A;HCFC1;HSF1;KAT6B;KMT2A;KMT2B;KMT2D;LARP1;LRRFIP1;MAP3K10;MLLT1;NCOR1;NCOR2;NFIC;NIPBL;NOP53;NOTCH1;NR1D1;PHF2;POLR2A;PPP1R9B;ROCK2;RTF1;SMARCA4;SPEN;SRCAP;TAF3;TCF7;TGFB1;THRAP3;TNRC6A;TNRC6B;TNRC6C;TSHZ1;WNK1;YLPM1;ZNF296
BP	GO:0051128	Other	regulation of cellular component organization	http://amigo.geneontology.org/amigo/term/GO:0051128	1848	48	26.268	1.82732	1.23764e-05	0.00231498	25;81;119;324;613;752;1981;2033;2316;3054;3297;4134;4297;4627;4851;5253;6494;6597;6709;6711;7040;8131;8175;8831;9475;9739;9757;10142;11190;11273;11346;22883;23168;23224;23368;23379;23476;23499;23616;25836;29997;51199;54880;64423;79834;84687;253725;283149	ABL1;ACTN4;ADD2;AKAP9;APC;ATXN2L;BCL9L;BCOR;BCR;BRD4;CEP250;CLSTN1;EIF4G1;EP300;FLNA;FMNL1;HCFC1;HSF1;ICE1;INF2;KMT2A;KMT2B;MACF1;MAP4;MYH9;NIN;NIPBL;NOP53;NOTCH1;NPRL3;PEAK1;PHF2;PPP1R13B;PPP1R9B;ROCK2;RTF1;SETD1A;SF3A2;SH3BP1;SIPA1;SMARCA4;SPTAN1;SPTBN1;SYNE2;SYNGAP1;SYNPO;TGFB1;WASHC2C
BP	GO:0009653	Other	anatomical structure morphogenesis	http://amigo.geneontology.org/amigo/term/GO:0009653	1600	40	22.7428	1.7588	0.000196034	0.0192506	25;81;613;752;1387;2033;2316;4627;4779;4782;4849;4851;6709;6711;6932;6949;7040;7423;8131;8289;8831;9475;10194;23094;23168;23499;23616;25836;50488;51199;54880;57178;64423;65125;65979;79834;84033;140467;253725;283149	ABL1;ACTN4;ARID1A;BCL9L;BCOR;BCR;CNOT3;CREBBP;EP300;FLNA;FMNL1;INF2;MACF1;MINK1;MYH9;NFE2L1;NFIC;NIN;NIPBL;NOTCH1;NPRL3;OBSCN;PEAK1;PHACTR4;ROCK2;RTF1;SH3BP1;SIPA1L3;SPTAN1;SPTBN1;SYNGAP1;TCF7;TCOF1;TGFB1;TSHZ1;VEGFB;WASHC2C;WNK1;ZMIZ1;ZNF358
BP	GO:0050793	Other	regulation of developmental process	http://amigo.geneontology.org/amigo/term/GO:0050793	1646	40	23.3967	1.70964	0.000356859	0.0280348	25;81;324;613;752;1387;1981;2033;2316;3297;4297;4627;4772;4849;4851;7040;7423;8085;8175;8831;9475;9572;9739;9757;10743;22883;23013;23112;23499;25836;27327;51199;51755;54880;57178;57690;64423;65125;253725;283149	ABL1;ACTN4;APC;BCL9L;BCOR;BCR;CDK12;CLSTN1;CNOT3;CREBBP;EIF4G1;EP300;FLNA;FMNL1;HSF1;INF2;KMT2A;KMT2B;KMT2D;MACF1;MYH9;NFATC1;NIN;NIPBL;NOTCH1;NR1D1;RAI1;ROCK2;SETD1A;SF3A2;SPEN;SYNGAP1;TGFB1;TNRC6A;TNRC6B;TNRC6C;VEGFB;WASHC2C;WNK1;ZMIZ1
MF	GO:0019899	Other	enzyme binding	http://amigo.geneontology.org/amigo/term/GO:0019899	1831	43	25.6006	1.67965	0.000292913	0.0167937	25;119;324;613;752;831;2316;2801;2962;3297;4650;4772;4851;5045;5430;5589;6597;6709;6711;6949;7040;9475;9611;9612;11190;23054;23125;23168;23476;23616;25836;51199;51755;54880;57661;58506;64423;65125;65979;79890;84033;84687;85377	ABL1;ADD2;APC;BCOR;BCR;BRD4;CAMTA2;CAST;CDK12;CEP250;FLNA;FMNL1;FURIN;GOLGA2;GTF2F1;HSF1;INF2;MICALL1;MYO9B;NCOA6;NCOR1;NCOR2;NFATC1;NIN;NIPBL;NOTCH1;OBSCN;PHACTR4;PHRF1;POLR2A;PPP1R9B;PRKCSH;RIN3;ROCK2;RTF1;SCAF1;SH3BP1;SMARCA4;SPTAN1;SPTBN1;TCOF1;TGFB1;WNK1
